# Supplementary material for: Weather Conditions and the Risk of Tomato Spotted Wilt Virus (TSWV) in Tomato Producing Areas in Southern Ghana
Source: Plant Environ Interact. 2026 Feb 16;7(1):e70121. doi: 10.1002/pei3.70121 (PMC12909278; doi:10.1002/pei3.70121)
Supplement: Supplementary file 2 — Data S1: Supporting Information. [file PEI3-7-e70121-s001.zip]

Archive with 3 entries (3 files):
- pei370121-sup-0001-Supinfo1@beasa.py
- pei370121-sup-0002-Supinfo2@ERA5_Monthly_Temperature_Rainfall_1960_2023.csv
- pei370121-sup-0003-DataS1@Transcribed data.xlsx
