# Supplementary material for: Weather Conditions and the Risk of Tomato Spotted Wilt Virus (TSWV) in Tomato Producing Areas in Southern Ghana
Source: Plant Environ Interact. 2026 Feb 16;7(1):e70121. doi: 10.1002/pei3.70121 (PMC12909278; doi:10.1002/pei3.70121)
Supplement: Supplementary file 2 — Data S1: Supporting Information. [file PEI3-7-e70121-s001.zip › pei370121-sup-0001-Supinfo1@beasa.py]

from pathlib import Path
import numpy as np
import pandas as pd
import seaborn as sns
import statsmodels.api as sm
from sklearn.preprocessing import StandardScaler
import matplotlib.pyplot as plt


# Set directories
input_folder = Path.cwd() / "tomato_wilt"
output_folder = input_folder / "output"
output_processed = output_folder / "processed"
output_figures = output_folder / "figures"

# Create folders if not exist
output_folder.mkdir(exist_ok=True, parents=True)
output_processed.mkdir(exist_ok=True, parents=True)
output_figures.mkdir(exist_ok=True, parents=True)

# Read data
field_data = pd.read_excel(input_folder / "Transcribed data.xlsx")
rain_precip = pd.read_csv(
    input_folder / "ERA5_Monthly_Temperature_Rainfall_1960_2023.csv"
)
field_data["season"] = ""
observation_mapping = {
    np.nan: 0,
    "Changes": 1,
    "Every year": 2,
}

month_mapping = {
    "April": "April",
    "May": "May",
    "June": "June",
    "July": "July",
    "Aug": "August",
    "August": "August",
    "November": "November",
    "Sept": "September",
    "September": "September",
    "Nov": "November",
}
# Mapping of month names to numbers
month_map = {
    "January": 1,
    "February": 2,
    "March": 3,
    "April": 4,
    "May": 5,
    "June": 6,
    "July": 7,
    "August": 8,
    "September": 9,
    "October": 10,
    "November": 11,
    "December": 12,
}

field_data["Period of occurence"] = field_data["Period of occurence"].apply(
    lambda x: "-".join(month_mapping[month] for month in x.split("-"))
)


def split_and_map(df):
    new_rows = []
    for _, row in df.iterrows():
        check_months = row["Period of occurence"].split("-")
        if len(check_months) == 1:
            if check_months[0] != "July":
                if check_months[0] in [
                    "August",
                    "September",
                    "October",
                    "November",
                ]:
                    months = ["August", f"{check_months[0]}"]
                else:
                    months = [f"{check_months[0]}", "July"]
            else:
                months = ["June", "July"]
        else:
            months = check_months

        start, end = months
        if start in ["April", "May", "June", "July"] and end in [
            "April",
            "May",
            "June",
            "July",
        ]:
            main_season = f"{start}-July"
            minor_season = None
        elif start in ["April", "May", "June", "July"] and end not in [
            "April",
            "May",
            "June",
            "July",
        ]:
            main_season = f"{start}-July"
            minor_season = f"August-{end}"
        else:
            main_season = None
            minor_season = f"{start}-{end}"

        if main_season:
            new_row = row.copy()
            new_row["Period of occurence"] = main_season
            new_row["season"] = "main"
            new_row["Interviewee"] = str(new_row["Interviewee"]) + "_1"
            new_row["Peak period"] = "June"
            new_rows.append(new_row)
        if minor_season:
            new_row = row.copy()
            new_row["Period of occurence"] = minor_season
            new_row["season"] = "minor"
            new_row["Interviewee"] = str(new_row["Interviewee"]) + "_2"
            new_row["Peak period"] = "September"
            new_rows.append(new_row)

    return pd.DataFrame(new_rows)


cleaned_field_data = split_and_map(field_data)


# Preprocess rainfall and precipitation dataframe
rain_precip["skin_temperature"] = (rain_precip["skin_temperature"] - 273.15).round(2)
rain_precip["total_precipitation_sum"] = (
    rain_precip["total_precipitation_sum"] * 1000
).round(2)
rain_precip = rain_precip.rename(
    columns={
        "total_precipitation_sum": "precipitation (mm)",
        "skin_temperature": "temp (°C)",
    }
)
rain_precip = rain_precip[["month", "temp (°C)", "precipitation (mm)"]]
rain_precip[["year", "month"]] = rain_precip["month"].str.split("-", expand=True)
rain_precip["month"] = rain_precip["month"].astype(int)
rain_precip["year"] = rain_precip["year"].astype(int)


# Function to explode month ranges
def explode_month_range(row):
    start_month, end_month = row["Period of occurence"].split("-")
    start_num = month_map[start_month]
    end_num = month_map[end_month]
    months = list(range(start_num, end_num + 1))
    return pd.DataFrame(
        {
            "year": row["year"],
            "month": months,
            # "planting_time": row["Number of Planting time"],
            "peak_period": row["Peak period"],
            "observation": row["Specific period of observing symptoms"],
            "main_season": row["main season"],
            "minor_season": row["minor season"],
            # "season": row["season"],
        }
    )


# Apply the function to each row and concatenate the results
exploded_field_df = pd.concat(
    [explode_month_range(row) for _, row in cleaned_field_data.iterrows()],
    ignore_index=True,
)

# Merge with the precipitation data
merged_df = pd.merge(rain_precip, exploded_field_df, on=["year", "month"], how="left")
merged_df["main_season"] = merged_df.apply(
    lambda row: (
        "no"
        if (row["month"] in [1, 2, 3, 12] and row["year"] >= 2020)
        else row["main_season"]
    ),
    axis=1,
)
merged_df["observation"].replace(observation_mapping, inplace=True)
final_field_data = merged_df.drop_duplicates(
    subset=merged_df.columns.to_list(), keep="first"
)
merged_df.to_excel(output_processed / "exploded.xlsx", index=False)
final_field_data.to_excel(output_processed / "combined_data.xlsx", index=False)


# Visualisation
monthly_data = (
    rain_precip.groupby(["month", "year"])
    .agg({"precipitation (mm)": "sum", "temp (°C)": "sum"})
    .reset_index()
)


def plot_variable(data, variable, title, output_path):
    sns.set(style="whitegrid")
    plt.figure(figsize=(10, 6))
    sns.lineplot(
        data=data[data["year"] <= 2019],
        x="month",
        y=variable,
        hue="year",
        palette="Blues",
        ci=None,
        marker="o",
        linestyle="--",
        linewidth=1,
    )
    sns.lineplot(
        data=data[data["year"] > 2019],
        x="month",
        y=variable,
        hue="year",
        palette="Reds",
        ci=None,
        marker="x",
        linestyle="-",
        linewidth=2,
    )
    plt.xlabel("Month")
    plt.ylabel(variable)
    plt.title(title)
    plt.legend(title="Year", bbox_to_anchor=(1, 1), loc="upper left")
    plt.xticks(
        ticks=range(1, 13),
        labels=[
            "Jan",
            "Feb",
            "Mar",
            "Apr",
            "May",
            "Jun",
            "Jul",
            "Aug",
            "Sep",
            "Oct",
            "Nov",
            "Dec",
        ],
    )
    plt.savefig(output_path, dpi=500)


plot_variable(
    monthly_data,
    "precipitation (mm)",
    "Historical Monthly Rainfall from 1960 to 2023 in Ada",
    output_figures / "rainfall_plot.png",
)
plot_variable(
    monthly_data,
    "temp (°C)",
    "Historical Monthly Temperature from 1960 to 2023 in Ada",
    output_figures / "temperature_plot.png",
)

# relationship between predictors
sns.pairplot(merged_df[["temp (°C)", "precipitation (mm)", "month"]])
plt.savefig(output_figures / "relationship_variables.png", dpi=500)


scaler = StandardScaler()
X_scaled = scaler.fit_transform(
    merged_df[["temp (°C)", "precipitation (mm)", "month", "year"]]
)
X_scaled = sm.add_constant(X_scaled)
y = merged_df["observation"]

try:
    model = sm.MNLogit(y, X_scaled).fit(method="newton", maxiter=100)
    summary = model.summary()

    with open(output_processed / "multinomial logistic regression.txt", "w") as file:
        file.write(summary.as_text())
        print("Done")
except Exception as e:
    print("Error in model fitting: ", e)
