# Supplementary material for: Weather Conditions and the Risk of Tomato Spotted Wilt Virus (TSWV) in Tomato Producing Areas in Southern Ghana
Source: Plant Environ Interact. 2026 Feb 16;7(1):e70121. doi: 10.1002/pei3.70121 (PMC12909278; doi:10.1002/pei3.70121)
Supplement: Supplementary file 2 — Data S1: Supporting Information. [file PEI3-7-e70121-s001.zip › pei370121-sup-0002-Supinfo2@ERA5_Monthly_Temperature_Rainfall_1960_2023.csv]

system:index	month	skin_temperature	total_precipitation_sum	.geo
0	1960-01	302.3959226001039	0.013786924842088183	{"type":"MultiPoint","coordinates":[]}
1	1960-02	303.0935688063471	0.03613330497299619	{"type":"MultiPoint","coordinates":[]}
2	1960-03	302.50577530803196	0.058187635000612664	{"type":"MultiPoint","coordinates":[]}
3	1960-04	301.77450571402323	0.09749114227524523	{"type":"MultiPoint","coordinates":[]}
4	1960-05	301.19745422524267	0.12013885514798961	{"type":"MultiPoint","coordinates":[]}
5	1960-06	299.2252255357047	0.18306256390821293	{"type":"MultiPoint","coordinates":[]}
6	1960-07	299.24671379864975	0.022650675915122303	{"type":"MultiPoint","coordinates":[]}
7	1960-08	298.7409363566401	0.03961205964632698	{"type":"MultiPoint","coordinates":[]}
8	1960-09	299.0522492957838	0.07600317577469497	{"type":"MultiPoint","coordinates":[]}
9	1960-10	300.0187771420076	0.11647068563971742	{"type":"MultiPoint","coordinates":[]}
10	1960-11	300.7873946462596	0.0740538588230479	{"type":"MultiPoint","coordinates":[]}
11	1960-12	301.36044642504714	0.049003454113568705	{"type":"MultiPoint","coordinates":[]}
12	1961-01	302.3894346951273	0.012938633061155719	{"type":"MultiPoint","coordinates":[]}
13	1961-02	303.08881097160923	0.013844187154837985	{"type":"MultiPoint","coordinates":[]}
14	1961-03	303.3572234036318	0.04741626507756873	{"type":"MultiPoint","coordinates":[]}
15	1961-04	302.2958961485487	0.09224185164631384	{"type":"MultiPoint","coordinates":[]}
16	1961-05	301.51487397808444	0.14012332085123735	{"type":"MultiPoint","coordinates":[]}
17	1961-06	299.2894957680272	0.19458308812060687	{"type":"MultiPoint","coordinates":[]}
18	1961-07	298.5122357539904	0.06797695146905416	{"type":"MultiPoint","coordinates":[]}
19	1961-08	298.85185787325526	0.010011218669406756	{"type":"MultiPoint","coordinates":[]}
20	1961-09	299.8722940169905	0.03321285886545887	{"type":"MultiPoint","coordinates":[]}
21	1961-10	300.85821569483056	0.06028497308968402	{"type":"MultiPoint","coordinates":[]}
22	1961-11	300.7438808771344	0.08534296204239061	{"type":"MultiPoint","coordinates":[]}
23	1961-12	301.64280223316024	0.03440207047024361	{"type":"MultiPoint","coordinates":[]}
24	1962-01	302.7787021518409	0.013009718135568941	{"type":"MultiPoint","coordinates":[]}
25	1962-02	302.8343807957318	0.027820223083671786	{"type":"MultiPoint","coordinates":[]}
26	1962-03	302.30895199754644	0.07484971513068539	{"type":"MultiPoint","coordinates":[]}
27	1962-04	302.24953380712276	0.10658379857929183	{"type":"MultiPoint","coordinates":[]}
28	1962-05	301.0802889545626	0.12666863343660215	{"type":"MultiPoint","coordinates":[]}
29	1962-06	298.63608616849183	0.23092581242578694	{"type":"MultiPoint","coordinates":[]}
30	1962-07	298.4114391990911	0.1000203020677936	{"type":"MultiPoint","coordinates":[]}
31	1962-08	297.7627641219647	0.05969373775783561	{"type":"MultiPoint","coordinates":[]}
32	1962-09	298.92499986194804	0.02626392652376195	{"type":"MultiPoint","coordinates":[]}
33	1962-10	299.69572786899585	0.09252838902714253	{"type":"MultiPoint","coordinates":[]}
34	1962-11	299.70086419807416	0.10980541146038801	{"type":"MultiPoint","coordinates":[]}
35	1962-12	300.9206920805982	0.053107502606496285	{"type":"MultiPoint","coordinates":[]}
36	1963-01	301.3014421261457	0.045538423717946516	{"type":"MultiPoint","coordinates":[]}
37	1963-02	302.2276221953821	0.0404774066351964	{"type":"MultiPoint","coordinates":[]}
38	1963-03	302.6358626555291	0.07616959779595187	{"type":"MultiPoint","coordinates":[]}
39	1963-04	302.31029127885637	0.08221923686899349	{"type":"MultiPoint","coordinates":[]}
40	1963-05	300.88230271425726	0.18166901088483356	{"type":"MultiPoint","coordinates":[]}
41	1963-06	299.7358922731831	0.15686687601302945	{"type":"MultiPoint","coordinates":[]}
42	1963-07	298.56589225763645	0.24946706853827022	{"type":"MultiPoint","coordinates":[]}
43	1963-08	298.9449184080963	0.06410371521543791	{"type":"MultiPoint","coordinates":[]}
44	1963-09	299.2910904488054	0.08109606975639291	{"type":"MultiPoint","coordinates":[]}
45	1963-10	299.3023599147652	0.17692103439196127	{"type":"MultiPoint","coordinates":[]}
46	1963-11	300.2111185479106	0.07334943797171979	{"type":"MultiPoint","coordinates":[]}
47	1963-12	301.0301923931527	0.038539927359458284	{"type":"MultiPoint","coordinates":[]}
48	1964-01	302.48730174299396	0.011247160541708226	{"type":"MultiPoint","coordinates":[]}
49	1964-02	303.1085541891166	0.011644284668912812	{"type":"MultiPoint","coordinates":[]}
50	1964-03	303.352679094177	0.039705041003302376	{"type":"MultiPoint","coordinates":[]}
51	1964-04	303.11759913353836	0.06059844731440199	{"type":"MultiPoint","coordinates":[]}
52	1964-05	300.7158458320879	0.1710646093277254	{"type":"MultiPoint","coordinates":[]}
53	1964-06	299.3341651963672	0.1490392433089657	{"type":"MultiPoint","coordinates":[]}
54	1964-07	298.75363858675865	0.0706648843345118	{"type":"MultiPoint","coordinates":[]}
55	1964-08	298.12948128349893	0.019663668761583403	{"type":"MultiPoint","coordinates":[]}
56	1964-09	298.98519771905444	0.0239552974496095	{"type":"MultiPoint","coordinates":[]}
57	1964-10	300.1401404438886	0.028389104370185225	{"type":"MultiPoint","coordinates":[]}
58	1964-11	300.54947665170357	0.06684292319023043	{"type":"MultiPoint","coordinates":[]}
59	1964-12	300.07157933631237	0.07651163831429829	{"type":"MultiPoint","coordinates":[]}
60	1965-01	300.747810612965	0.04086946627339018	{"type":"MultiPoint","coordinates":[]}
61	1965-02	301.7992278269324	0.032746757645438794	{"type":"MultiPoint","coordinates":[]}
62	1965-03	302.62434179428385	0.06462230415628538	{"type":"MultiPoint","coordinates":[]}
63	1965-04	301.9508312170865	0.09488713250487071	{"type":"MultiPoint","coordinates":[]}
64	1965-05	300.9280569234246	0.1525642775334565	{"type":"MultiPoint","coordinates":[]}
65	1965-06	298.99289185063265	0.2092479016662049	{"type":"MultiPoint","coordinates":[]}
66	1965-07	298.52549470392364	0.09883414481430612	{"type":"MultiPoint","coordinates":[]}
67	1965-08	298.58572265881395	0.06850854379556781	{"type":"MultiPoint","coordinates":[]}
68	1965-09	299.7758836392117	0.027226481892139588	{"type":"MultiPoint","coordinates":[]}
69	1965-10	300.4123984316376	0.06084821799014282	{"type":"MultiPoint","coordinates":[]}
70	1965-11	300.55400753233823	0.0862746224581408	{"type":"MultiPoint","coordinates":[]}
71	1965-12	300.6782365141179	0.06222034960170429	{"type":"MultiPoint","coordinates":[]}
72	1966-01	301.7538407030291	0.023229764117422676	{"type":"MultiPoint","coordinates":[]}
73	1966-02	302.6762727633361	0.029061988509771642	{"type":"MultiPoint","coordinates":[]}
74	1966-03	303.08486998763107	0.04836469839607752	{"type":"MultiPoint","coordinates":[]}
75	1966-04	301.9628946987937	0.13595772025536973	{"type":"MultiPoint","coordinates":[]}
76	1966-05	301.1509828402596	0.12959184927061024	{"type":"MultiPoint","coordinates":[]}
77	1966-06	300.14434781707314	0.10214862801852473	{"type":"MultiPoint","coordinates":[]}
78	1966-07	299.2960880637776	0.10092985963139386	{"type":"MultiPoint","coordinates":[]}
79	1966-08	299.2220083139549	0.03228778109015495	{"type":"MultiPoint","coordinates":[]}
80	1966-09	299.8293642214805	0.03523493819102696	{"type":"MultiPoint","coordinates":[]}
81	1966-10	300.6507267993273	0.06795541350480287	{"type":"MultiPoint","coordinates":[]}
82	1966-11	300.670673201085	0.08754906111774408	{"type":"MultiPoint","coordinates":[]}
83	1966-12	301.38692816886913	0.05154228226020888	{"type":"MultiPoint","coordinates":[]}
84	1967-01	302.3294557619694	0.012829132319713771	{"type":"MultiPoint","coordinates":[]}
85	1967-02	302.40786133717916	0.04429960235122349	{"type":"MultiPoint","coordinates":[]}
86	1967-03	302.6724186073473	0.06935248349558669	{"type":"MultiPoint","coordinates":[]}
87	1967-04	301.43978782176805	0.12896287111943314	{"type":"MultiPoint","coordinates":[]}
88	1967-05	300.46431646309435	0.18990003190026683	{"type":"MultiPoint","coordinates":[]}
89	1967-06	298.5944960308175	0.2082724648274414	{"type":"MultiPoint","coordinates":[]}
90	1967-07	298.0700335510822	0.06478261489680992	{"type":"MultiPoint","coordinates":[]}
91	1967-08	297.61426894593325	0.04538595974105027	{"type":"MultiPoint","coordinates":[]}
92	1967-09	298.3048247150327	0.05268817220428178	{"type":"MultiPoint","coordinates":[]}
93	1967-10	299.5161228727056	0.05839546524577919	{"type":"MultiPoint","coordinates":[]}
94	1967-11	300.7098019109292	0.050405993090965634	{"type":"MultiPoint","coordinates":[]}
95	1967-12	300.54552175218583	0.08097392115233257	{"type":"MultiPoint","coordinates":[]}
96	1968-01	301.04808145674093	0.0410853131415285	{"type":"MultiPoint","coordinates":[]}
97	1968-02	301.7880256269204	0.045810725929157345	{"type":"MultiPoint","coordinates":[]}
98	1968-03	301.39204566760895	0.06382341702679019	{"type":"MultiPoint","coordinates":[]}
99	1968-04	301.90425307208426	0.1253215269903821	{"type":"MultiPoint","coordinates":[]}
100	1968-05	300.06193344364885	0.22336348692650412	{"type":"MultiPoint","coordinates":[]}
101	1968-06	298.4102731811009	0.3214863944269471	{"type":"MultiPoint","coordinates":[]}
102	1968-07	297.82883357445576	0.2380744299996092	{"type":"MultiPoint","coordinates":[]}
103	1968-08	298.24519725653875	0.1223755763797939	{"type":"MultiPoint","coordinates":[]}
104	1968-09	298.4572926122359	0.13233309586289405	{"type":"MultiPoint","coordinates":[]}
105	1968-10	299.581005945089	0.13428641666713165	{"type":"MultiPoint","coordinates":[]}
106	1968-11	299.81921460182565	0.11992131959010818	{"type":"MultiPoint","coordinates":[]}
107	1968-12	300.2739630323789	0.0538763401649705	{"type":"MultiPoint","coordinates":[]}
108	1969-01	301.14465641841196	0.04407898195015177	{"type":"MultiPoint","coordinates":[]}
109	1969-02	302.3169062522333	0.04828961202899585	{"type":"MultiPoint","coordinates":[]}
110	1969-03	301.9842328173079	0.09407229177160943	{"type":"MultiPoint","coordinates":[]}
111	1969-04	301.8699805853966	0.10775350168552544	{"type":"MultiPoint","coordinates":[]}
112	1969-05	300.8484126823384	0.17057982636241914	{"type":"MultiPoint","coordinates":[]}
113	1969-06	299.1656955664518	0.1725066242113443	{"type":"MultiPoint","coordinates":[]}
114	1969-07	298.00593343563656	0.05846163051543901	{"type":"MultiPoint","coordinates":[]}
115	1969-08	297.85979145784387	0.02391755556710544	{"type":"MultiPoint","coordinates":[]}
116	1969-09	298.22147381615446	0.05713324876363319	{"type":"MultiPoint","coordinates":[]}
117	1969-10	299.1542246439188	0.09687164362269714	{"type":"MultiPoint","coordinates":[]}
118	1969-11	300.0906283534391	0.08143489634357935	{"type":"MultiPoint","coordinates":[]}
119	1969-12	300.53736835079457	0.0577445596588928	{"type":"MultiPoint","coordinates":[]}
120	1970-01	301.2898864982045	0.040570796601888254	{"type":"MultiPoint","coordinates":[]}
121	1970-02	302.36182061115795	0.0432145229896901	{"type":"MultiPoint","coordinates":[]}
122	1970-03	302.1665362857223	0.05622926831614842	{"type":"MultiPoint","coordinates":[]}
123	1970-04	301.6701719836132	0.15153534754511488	{"type":"MultiPoint","coordinates":[]}
124	1970-05	300.2178717963065	0.1681097380440935	{"type":"MultiPoint","coordinates":[]}
125	1970-06	299.07899857896086	0.13204306806120944	{"type":"MultiPoint","coordinates":[]}
126	1970-07	298.2718951524592	0.05900441891428806	{"type":"MultiPoint","coordinates":[]}
127	1970-08	297.86006301016823	0.019377351737675616	{"type":"MultiPoint","coordinates":[]}
128	1970-09	298.7460626879207	0.07154902236281517	{"type":"MultiPoint","coordinates":[]}
129	1970-10	299.7884431780419	0.11912626221928635	{"type":"MultiPoint","coordinates":[]}
130	1970-11	300.3439077878904	0.07769855351000476	{"type":"MultiPoint","coordinates":[]}
131	1970-12	300.72595707647815	0.060348207306387985	{"type":"MultiPoint","coordinates":[]}
132	1971-01	301.07795339937894	0.04522473965551254	{"type":"MultiPoint","coordinates":[]}
133	1971-02	300.9748063430552	0.06812213914281992	{"type":"MultiPoint","coordinates":[]}
134	1971-03	301.29290450751233	0.10518763071496519	{"type":"MultiPoint","coordinates":[]}
135	1971-04	301.0086726212244	0.12567756666189198	{"type":"MultiPoint","coordinates":[]}
136	1971-05	300.7522972836133	0.13485754135175915	{"type":"MultiPoint","coordinates":[]}
137	1971-06	298.93645065770005	0.17272565685398053	{"type":"MultiPoint","coordinates":[]}
138	1971-07	297.94682049681364	0.08607932356886158	{"type":"MultiPoint","coordinates":[]}
139	1971-08	297.3764113058041	0.03761225140257913	{"type":"MultiPoint","coordinates":[]}
140	1971-09	298.25828467787284	0.07243084327247656	{"type":"MultiPoint","coordinates":[]}
141	1971-10	299.55338580318977	0.10188968226626939	{"type":"MultiPoint","coordinates":[]}
142	1971-11	299.8695952910739	0.08000765831891908	{"type":"MultiPoint","coordinates":[]}
143	1971-12	299.45882523177573	0.08273080844720936	{"type":"MultiPoint","coordinates":[]}
144	1972-01	300.6300754066859	0.06840716779176569	{"type":"MultiPoint","coordinates":[]}
145	1972-02	300.49244513247237	0.12009502171249624	{"type":"MultiPoint","coordinates":[]}
146	1972-03	301.1175182741268	0.06496691254622868	{"type":"MultiPoint","coordinates":[]}
147	1972-04	300.918400847642	0.12073247605937722	{"type":"MultiPoint","coordinates":[]}
148	1972-05	300.2842137086667	0.16213224370041676	{"type":"MultiPoint","coordinates":[]}
149	1972-06	298.71438331929534	0.1898019558223306	{"type":"MultiPoint","coordinates":[]}
150	1972-07	298.2673331707606	0.06408814879444256	{"type":"MultiPoint","coordinates":[]}
151	1972-08	297.6647821673851	0.028980684156760292	{"type":"MultiPoint","coordinates":[]}
152	1972-09	299.10184883202714	0.03100551922840292	{"type":"MultiPoint","coordinates":[]}
153	1972-10	300.24066421475874	0.07146157455197662	{"type":"MultiPoint","coordinates":[]}
154	1972-11	301.2880064589269	0.057180904094848155	{"type":"MultiPoint","coordinates":[]}
155	1972-12	301.8949876966517	0.08133936644822444	{"type":"MultiPoint","coordinates":[]}
156	1973-01	302.136831303307	0.021629958771234983	{"type":"MultiPoint","coordinates":[]}
157	1973-02	302.72875117664813	0.05087627143037923	{"type":"MultiPoint","coordinates":[]}
158	1973-03	302.89808145001604	0.06140188178766778	{"type":"MultiPoint","coordinates":[]}
159	1973-04	301.48433089214757	0.14568340161833823	{"type":"MultiPoint","coordinates":[]}
160	1973-05	301.0496514184364	0.15315029414467474	{"type":"MultiPoint","coordinates":[]}
161	1973-06	299.441892619118	0.22486127953778853	{"type":"MultiPoint","coordinates":[]}
162	1973-07	298.52324156089804	0.12000161165754483	{"type":"MultiPoint","coordinates":[]}
163	1973-08	298.36888037127477	0.074967203787636	{"type":"MultiPoint","coordinates":[]}
164	1973-09	298.8824649376971	0.09053618300816764	{"type":"MultiPoint","coordinates":[]}
165	1973-10	299.6044180528634	0.11140683248838168	{"type":"MultiPoint","coordinates":[]}
166	1973-11	300.64110045345024	0.03766594787370855	{"type":"MultiPoint","coordinates":[]}
167	1973-12	300.2272098389659	0.08993719961710162	{"type":"MultiPoint","coordinates":[]}
168	1974-01	301.2388598689955	0.03684298467749343	{"type":"MultiPoint","coordinates":[]}
169	1974-02	301.43267181564187	0.06255194404577084	{"type":"MultiPoint","coordinates":[]}
170	1974-03	300.97327417502305	0.13535163728318647	{"type":"MultiPoint","coordinates":[]}
171	1974-04	301.0426369829487	0.10135675424521591	{"type":"MultiPoint","coordinates":[]}
172	1974-05	299.9720688862093	0.19496351446385318	{"type":"MultiPoint","coordinates":[]}
173	1974-06	298.96195094807143	0.2659641166279129	{"type":"MultiPoint","coordinates":[]}
174	1974-07	298.0323824668254	0.12331159904058016	{"type":"MultiPoint","coordinates":[]}
175	1974-08	298.14553127352474	0.027492806663948318	{"type":"MultiPoint","coordinates":[]}
176	1974-09	298.4016750708394	0.05969235443597147	{"type":"MultiPoint","coordinates":[]}
177	1974-10	299.762017140154	0.048791632402574545	{"type":"MultiPoint","coordinates":[]}
178	1974-11	300.1935690587841	0.0794484547320225	{"type":"MultiPoint","coordinates":[]}
179	1974-12	300.39246436506215	0.04420142760846154	{"type":"MultiPoint","coordinates":[]}
180	1975-01	301.88166658761077	0.009229346223446714	{"type":"MultiPoint","coordinates":[]}
181	1975-02	301.73767181146786	0.04321265987293094	{"type":"MultiPoint","coordinates":[]}
182	1975-03	301.57931113284087	0.0684495573653921	{"type":"MultiPoint","coordinates":[]}
183	1975-04	301.9529255276729	0.06658054363156982	{"type":"MultiPoint","coordinates":[]}
184	1975-05	300.46807778719426	0.14250749386122677	{"type":"MultiPoint","coordinates":[]}
185	1975-06	299.1160213968721	0.1670154369557959	{"type":"MultiPoint","coordinates":[]}
186	1975-07	298.1133019671737	0.09524164642290997	{"type":"MultiPoint","coordinates":[]}
187	1975-08	297.2027775680918	0.03401343402372249	{"type":"MultiPoint","coordinates":[]}
188	1975-09	298.5495933264982	0.0333486872129716	{"type":"MultiPoint","coordinates":[]}
189	1975-10	299.8606208028867	0.07326088880845662	{"type":"MultiPoint","coordinates":[]}
190	1975-11	299.7049274546226	0.14850311898309565	{"type":"MultiPoint","coordinates":[]}
191	1975-12	300.1038358575651	0.05851741050453547	{"type":"MultiPoint","coordinates":[]}
192	1976-01	301.1351114883137	0.02781184833015162	{"type":"MultiPoint","coordinates":[]}
193	1976-02	300.4493008956769	0.074015853996595	{"type":"MultiPoint","coordinates":[]}
194	1976-03	301.17132388245545	0.07196915367727227	{"type":"MultiPoint","coordinates":[]}
195	1976-04	301.16672663301676	0.1037141327962573	{"type":"MultiPoint","coordinates":[]}
196	1976-05	300.092679203085	0.153344082357726	{"type":"MultiPoint","coordinates":[]}
197	1976-06	298.58621067331467	0.14745975107749926	{"type":"MultiPoint","coordinates":[]}
198	1976-07	297.8457458123329	0.04412702396963726	{"type":"MultiPoint","coordinates":[]}
199	1976-08	297.8864309555415	0.04403940504145705	{"type":"MultiPoint","coordinates":[]}
200	1976-09	298.7266058083071	0.0240955861808266	{"type":"MultiPoint","coordinates":[]}
201	1976-10	299.2758000672444	0.06893812930072586	{"type":"MultiPoint","coordinates":[]}
202	1976-11	300.04960115227453	0.06503989971155512	{"type":"MultiPoint","coordinates":[]}
203	1976-12	301.04837846751155	0.04704756222312832	{"type":"MultiPoint","coordinates":[]}
204	1977-01	300.8771728470363	0.06003475966160023	{"type":"MultiPoint","coordinates":[]}
205	1977-02	301.7344922368109	0.03938315627810805	{"type":"MultiPoint","coordinates":[]}
206	1977-03	302.63397958507136	0.04841838370933323	{"type":"MultiPoint","coordinates":[]}
207	1977-04	302.50878631674175	0.06574422161494739	{"type":"MultiPoint","coordinates":[]}
208	1977-05	301.0255925246709	0.10932795823706355	{"type":"MultiPoint","coordinates":[]}
209	1977-06	299.2257998071536	0.1119486708265739	{"type":"MultiPoint","coordinates":[]}
210	1977-07	298.31389066725933	0.051540985725813664	{"type":"MultiPoint","coordinates":[]}
211	1977-08	298.17098150408555	0.053284793782196554	{"type":"MultiPoint","coordinates":[]}
212	1977-09	298.57241659845386	0.11442313138092523	{"type":"MultiPoint","coordinates":[]}
213	1977-10	299.58958533695267	0.17674815930104595	{"type":"MultiPoint","coordinates":[]}
214	1977-11	300.4836328853261	0.07218712254110521	{"type":"MultiPoint","coordinates":[]}
215	1977-12	300.40585223169103	0.060246487153226586	{"type":"MultiPoint","coordinates":[]}
216	1978-01	301.4682105543335	0.03741765126789298	{"type":"MultiPoint","coordinates":[]}
217	1978-02	301.51927962561547	0.056215451578984416	{"type":"MultiPoint","coordinates":[]}
218	1978-03	300.79298641028544	0.12070555127140402	{"type":"MultiPoint","coordinates":[]}
219	1978-04	300.9359619813612	0.11619661646706476	{"type":"MultiPoint","coordinates":[]}
220	1978-05	300.39726594130343	0.12760808287072614	{"type":"MultiPoint","coordinates":[]}
221	1978-06	298.83154815207456	0.15335108830694053	{"type":"MultiPoint","coordinates":[]}
222	1978-07	297.5766883507679	0.0557063532733389	{"type":"MultiPoint","coordinates":[]}
223	1978-08	298.03630660785467	0.026980646413195038	{"type":"MultiPoint","coordinates":[]}
224	1978-09	298.3276757580111	0.08343939295808579	{"type":"MultiPoint","coordinates":[]}
225	1978-10	299.2300612500147	0.108125073883086	{"type":"MultiPoint","coordinates":[]}
226	1978-11	300.50673805317865	0.0457311144894472	{"type":"MultiPoint","coordinates":[]}
227	1978-12	301.1376715545752	0.045366922249081794	{"type":"MultiPoint","coordinates":[]}
228	1979-01	302.1303537037478	0.025226529835982458	{"type":"MultiPoint","coordinates":[]}
229	1979-02	302.6509123766737	0.029457983466639647	{"type":"MultiPoint","coordinates":[]}
230	1979-03	302.7548221378928	0.046750212192345056	{"type":"MultiPoint","coordinates":[]}
231	1979-04	301.77483925980493	0.12794902213565368	{"type":"MultiPoint","coordinates":[]}
232	1979-05	300.7097666609872	0.12851405050852496	{"type":"MultiPoint","coordinates":[]}
233	1979-06	298.5645984000588	0.27166880008509137	{"type":"MultiPoint","coordinates":[]}
234	1979-07	298.03062552260076	0.1093822454272131	{"type":"MultiPoint","coordinates":[]}
235	1979-08	298.1227441206456	0.053757628792915325	{"type":"MultiPoint","coordinates":[]}
236	1979-09	298.92443473288427	0.09679933573062718	{"type":"MultiPoint","coordinates":[]}
237	1979-10	299.61363500186906	0.12488942554671709	{"type":"MultiPoint","coordinates":[]}
238	1979-11	299.95705438538823	0.10142526278403809	{"type":"MultiPoint","coordinates":[]}
239	1979-12	300.85241978470737	0.048530239324113024	{"type":"MultiPoint","coordinates":[]}
240	1980-01	300.79785040016617	0.05565784988680305	{"type":"MultiPoint","coordinates":[]}
241	1980-02	301.6448058699228	0.042723985997723736	{"type":"MultiPoint","coordinates":[]}
242	1980-03	301.9046929906207	0.05414047152296743	{"type":"MultiPoint","coordinates":[]}
243	1980-04	301.9577932474714	0.08578251121150729	{"type":"MultiPoint","coordinates":[]}
244	1980-05	300.1656141312953	0.1891545988336365	{"type":"MultiPoint","coordinates":[]}
245	1980-06	298.95056589997546	0.14924495289801779	{"type":"MultiPoint","coordinates":[]}
246	1980-07	297.9885159826586	0.06737258958742322	{"type":"MultiPoint","coordinates":[]}
247	1980-08	297.68522929145524	0.14377064098568706	{"type":"MultiPoint","coordinates":[]}
248	1980-09	298.6893061225649	0.08489990465443262	{"type":"MultiPoint","coordinates":[]}
249	1980-10	299.33731793346305	0.1158894133905134	{"type":"MultiPoint","coordinates":[]}
250	1980-11	299.76954039756697	0.08595346829667995	{"type":"MultiPoint","coordinates":[]}
251	1980-12	300.3160660951666	0.0271915864298493	{"type":"MultiPoint","coordinates":[]}
252	1981-01	301.5686630915473	0.019728063761305734	{"type":"MultiPoint","coordinates":[]}
253	1981-02	302.1363325086988	0.0365890069611941	{"type":"MultiPoint","coordinates":[]}
254	1981-03	301.6059223129659	0.0941949304869758	{"type":"MultiPoint","coordinates":[]}
255	1981-04	302.08070506464924	0.06405151473351171	{"type":"MultiPoint","coordinates":[]}
256	1981-05	300.16802184703187	0.21744854268868938	{"type":"MultiPoint","coordinates":[]}
257	1981-06	299.2233842738121	0.17261798473380488	{"type":"MultiPoint","coordinates":[]}
258	1981-07	297.8251748160405	0.09165215894263054	{"type":"MultiPoint","coordinates":[]}
259	1981-08	297.5779552203835	0.028574390388871093	{"type":"MultiPoint","coordinates":[]}
260	1981-09	298.8804198683948	0.07042386047541235	{"type":"MultiPoint","coordinates":[]}
261	1981-10	300.08437304207933	0.09373306445477338	{"type":"MultiPoint","coordinates":[]}
262	1981-11	301.09964016768544	0.05300539595105105	{"type":"MultiPoint","coordinates":[]}
263	1981-12	301.26495499774364	0.07170669209478618	{"type":"MultiPoint","coordinates":[]}
264	1982-01	301.50063993047854	0.04633971300797267	{"type":"MultiPoint","coordinates":[]}
265	1982-02	301.859201024194	0.07493999495974271	{"type":"MultiPoint","coordinates":[]}
266	1982-03	301.4826766089417	0.13119917911419965	{"type":"MultiPoint","coordinates":[]}
267	1982-04	301.39570489529325	0.11843529869775545	{"type":"MultiPoint","coordinates":[]}
268	1982-05	300.2032761284638	0.15142017168631774	{"type":"MultiPoint","coordinates":[]}
269	1982-06	298.96060448855474	0.13752502817359877	{"type":"MultiPoint","coordinates":[]}
270	1982-07	298.07240898744897	0.04224894445630434	{"type":"MultiPoint","coordinates":[]}
271	1982-08	297.7776033943663	0.01415023797735608	{"type":"MultiPoint","coordinates":[]}
272	1982-09	299.2393809038519	0.013073780046750721	{"type":"MultiPoint","coordinates":[]}
273	1982-10	299.8899035239544	0.0744402500624265	{"type":"MultiPoint","coordinates":[]}
274	1982-11	300.9428702095002	0.04123505113957365	{"type":"MultiPoint","coordinates":[]}
275	1982-12	301.8340637788102	0.03175919019273156	{"type":"MultiPoint","coordinates":[]}
276	1983-01	301.0933817157764	4.863191862193308E-4	{"type":"MultiPoint","coordinates":[]}
277	1983-02	303.03114671161916	0.011692475194096856	{"type":"MultiPoint","coordinates":[]}
278	1983-03	303.7188204611244	0.022225896206895777	{"type":"MultiPoint","coordinates":[]}
279	1983-04	303.7689093433993	0.021841306329350565	{"type":"MultiPoint","coordinates":[]}
280	1983-05	302.3382255413914	0.06217901567857702	{"type":"MultiPoint","coordinates":[]}
281	1983-06	299.23758674005063	0.15556080288189986	{"type":"MultiPoint","coordinates":[]}
282	1983-07	298.2984912617847	0.02924480129076563	{"type":"MultiPoint","coordinates":[]}
283	1983-08	298.0696518366605	0.0160827664970746	{"type":"MultiPoint","coordinates":[]}
284	1983-09	299.352764006136	0.0457216487528759	{"type":"MultiPoint","coordinates":[]}
285	1983-10	301.0335852137292	0.03358676776989865	{"type":"MultiPoint","coordinates":[]}
286	1983-11	301.01625000811845	0.07000809294113972	{"type":"MultiPoint","coordinates":[]}
287	1983-12	300.2650575841301	0.10392768064495125	{"type":"MultiPoint","coordinates":[]}
288	1984-01	301.8831395667327	0.024629431344817633	{"type":"MultiPoint","coordinates":[]}
289	1984-02	302.6357882560208	0.025341371294995852	{"type":"MultiPoint","coordinates":[]}
290	1984-03	301.8702552329422	0.11159527593571007	{"type":"MultiPoint","coordinates":[]}
291	1984-04	302.1067082756199	0.07276137381111389	{"type":"MultiPoint","coordinates":[]}
292	1984-05	301.04834341715963	0.13067706554319838	{"type":"MultiPoint","coordinates":[]}
293	1984-06	299.7613122023261	0.11434312563689013	{"type":"MultiPoint","coordinates":[]}
294	1984-07	298.59327698094654	0.23232886520601903	{"type":"MultiPoint","coordinates":[]}
295	1984-08	298.6401510336693	0.05256633431613981	{"type":"MultiPoint","coordinates":[]}
296	1984-09	299.07722613455235	0.05642095217359473	{"type":"MultiPoint","coordinates":[]}
297	1984-10	299.9436250633862	0.10031184149087763	{"type":"MultiPoint","coordinates":[]}
298	1984-11	300.6629998302427	0.06474487267550162	{"type":"MultiPoint","coordinates":[]}
299	1984-12	300.8813881492994	0.06573154098865934	{"type":"MultiPoint","coordinates":[]}
300	1985-01	301.3669903405086	0.03701216825810626	{"type":"MultiPoint","coordinates":[]}
301	1985-02	302.5623372963141	0.021854101414168207	{"type":"MultiPoint","coordinates":[]}
302	1985-03	301.86667058003917	0.10215960452721175	{"type":"MultiPoint","coordinates":[]}
303	1985-04	301.953606975772	0.07277360541762727	{"type":"MultiPoint","coordinates":[]}
304	1985-05	300.76220222472114	0.13962865870495203	{"type":"MultiPoint","coordinates":[]}
305	1985-06	299.29091997555184	0.13268450711952057	{"type":"MultiPoint","coordinates":[]}
306	1985-07	298.2456933510582	0.09651021994123932	{"type":"MultiPoint","coordinates":[]}
307	1985-08	298.6330696365954	0.057711449691395834	{"type":"MultiPoint","coordinates":[]}
308	1985-09	298.9598362308477	0.08179595992912855	{"type":"MultiPoint","coordinates":[]}
309	1985-10	300.1048699612765	0.09232708588899967	{"type":"MultiPoint","coordinates":[]}
310	1985-11	300.2164028996833	0.1372906691196102	{"type":"MultiPoint","coordinates":[]}
311	1985-12	301.3700310498176	0.01673561426460082	{"type":"MultiPoint","coordinates":[]}
312	1986-01	302.2228589047797	0.00486218190091944	{"type":"MultiPoint","coordinates":[]}
313	1986-02	301.7441539192826	0.060708062009854125	{"type":"MultiPoint","coordinates":[]}
314	1986-03	301.67420775848484	0.08387207237466619	{"type":"MultiPoint","coordinates":[]}
315	1986-04	303.0207527804399	0.036271173728382546	{"type":"MultiPoint","coordinates":[]}
316	1986-05	301.30221475484245	0.15805274496719213	{"type":"MultiPoint","coordinates":[]}
317	1986-06	299.66147774862776	0.10972371882818828	{"type":"MultiPoint","coordinates":[]}
318	1986-07	298.21799078909294	0.05578183072698211	{"type":"MultiPoint","coordinates":[]}
319	1986-08	298.76562004752844	0.019170127898949042	{"type":"MultiPoint","coordinates":[]}
320	1986-09	299.2173213303691	0.05979837157851506	{"type":"MultiPoint","coordinates":[]}
321	1986-10	299.8087858223283	0.07762776659421734	{"type":"MultiPoint","coordinates":[]}
322	1986-11	300.47421731918956	0.05860140057690539	{"type":"MultiPoint","coordinates":[]}
323	1986-12	301.6576170989315	0.01899606459508516	{"type":"MultiPoint","coordinates":[]}
324	1987-01	302.27614204648995	0.02138912790377169	{"type":"MultiPoint","coordinates":[]}
325	1987-02	302.2302737777706	0.04015369710539832	{"type":"MultiPoint","coordinates":[]}
326	1987-03	302.6531779955664	0.0692136173896308	{"type":"MultiPoint","coordinates":[]}
327	1987-04	302.9531998307146	0.06319413704397886	{"type":"MultiPoint","coordinates":[]}
328	1987-05	301.8435690418817	0.12412091795520061	{"type":"MultiPoint","coordinates":[]}
329	1987-06	299.890096105644	0.14387598933930612	{"type":"MultiPoint","coordinates":[]}
330	1987-07	299.72371878720236	0.06708648469610994	{"type":"MultiPoint","coordinates":[]}
331	1987-08	299.1460579226544	0.22647140089162016	{"type":"MultiPoint","coordinates":[]}
332	1987-09	299.0889996637247	0.16118685957277673	{"type":"MultiPoint","coordinates":[]}
333	1987-10	300.0195141730995	0.11890187399334268	{"type":"MultiPoint","coordinates":[]}
334	1987-11	301.1331320614152	0.0687891114641437	{"type":"MultiPoint","coordinates":[]}
335	1987-12	301.448748835668	0.04543070987223289	{"type":"MultiPoint","coordinates":[]}
336	1988-01	302.41808927190567	0.01532010555114624	{"type":"MultiPoint","coordinates":[]}
337	1988-02	302.57152662832874	0.04874071267295109	{"type":"MultiPoint","coordinates":[]}
338	1988-03	302.33813361467094	0.08121459358243337	{"type":"MultiPoint","coordinates":[]}
339	1988-04	302.4212739157203	0.1292103652580923	{"type":"MultiPoint","coordinates":[]}
340	1988-05	301.2300247379215	0.12862076038443548	{"type":"MultiPoint","coordinates":[]}
341	1988-06	299.34101942601166	0.18727514729787853	{"type":"MultiPoint","coordinates":[]}
342	1988-07	298.28380794674945	0.08304449273071804	{"type":"MultiPoint","coordinates":[]}
343	1988-08	298.51141986087634	0.033442923433594694	{"type":"MultiPoint","coordinates":[]}
344	1988-09	298.61529123006653	0.2267370935952587	{"type":"MultiPoint","coordinates":[]}
345	1988-10	299.7513535713955	0.1046659106782586	{"type":"MultiPoint","coordinates":[]}
346	1988-11	300.16541927195476	0.11381408467977193	{"type":"MultiPoint","coordinates":[]}
347	1988-12	300.1279159297989	0.07380113793524277	{"type":"MultiPoint","coordinates":[]}
348	1989-01	300.7381249694382	0.0038357975567040467	{"type":"MultiPoint","coordinates":[]}
349	1989-02	302.65706407712423	0.009644805038676154	{"type":"MultiPoint","coordinates":[]}
350	1989-03	301.9274865550122	0.07530332863674019	{"type":"MultiPoint","coordinates":[]}
351	1989-04	302.120152679066	0.10296521309779395	{"type":"MultiPoint","coordinates":[]}
352	1989-05	300.47254696471606	0.18861206910095543	{"type":"MultiPoint","coordinates":[]}
353	1989-06	299.0239942989794	0.3605681331345684	{"type":"MultiPoint","coordinates":[]}
354	1989-07	298.3430880822607	0.07879789110380334	{"type":"MultiPoint","coordinates":[]}
355	1989-08	298.2885828806729	0.0431747570464632	{"type":"MultiPoint","coordinates":[]}
356	1989-09	298.72249433456994	0.041982953099351426	{"type":"MultiPoint","coordinates":[]}
357	1989-10	299.58726594733145	0.10302251552787291	{"type":"MultiPoint","coordinates":[]}
358	1989-11	301.2562211515346	0.04310282419260418	{"type":"MultiPoint","coordinates":[]}
359	1989-12	301.23593326731526	0.053141436988732374	{"type":"MultiPoint","coordinates":[]}
360	1990-01	301.3833220156523	0.021339377871744676	{"type":"MultiPoint","coordinates":[]}
361	1990-02	302.3673908948578	0.016796665574815618	{"type":"MultiPoint","coordinates":[]}
362	1990-03	303.4395445150115	0.018021129031472634	{"type":"MultiPoint","coordinates":[]}
363	1990-04	302.56942724522213	0.05689805785107694	{"type":"MultiPoint","coordinates":[]}
364	1990-05	301.18791772362346	0.10021396675993377	{"type":"MultiPoint","coordinates":[]}
365	1990-06	299.9633209676952	0.12494970902175347	{"type":"MultiPoint","coordinates":[]}
366	1990-07	298.5812577642919	0.0471690632784675	{"type":"MultiPoint","coordinates":[]}
367	1990-08	298.39925277263256	0.031518361093249576	{"type":"MultiPoint","coordinates":[]}
368	1990-09	299.49942819202704	0.05166848394214405	{"type":"MultiPoint","coordinates":[]}
369	1990-10	300.4515468196102	0.0887347108332872	{"type":"MultiPoint","coordinates":[]}
370	1990-11	300.83945984410224	0.10273438816542801	{"type":"MultiPoint","coordinates":[]}
371	1990-12	300.6161703362473	0.09919038079352135	{"type":"MultiPoint","coordinates":[]}
372	1991-01	301.5328860729566	0.044156955768212006	{"type":"MultiPoint","coordinates":[]}
373	1991-02	301.9534770238398	0.060482092590980016	{"type":"MultiPoint","coordinates":[]}
374	1991-03	302.49859872187227	0.06337570902988371	{"type":"MultiPoint","coordinates":[]}
375	1991-04	302.36963357556704	0.05821962668483727	{"type":"MultiPoint","coordinates":[]}
376	1991-05	300.85275748731806	0.1887233030858033	{"type":"MultiPoint","coordinates":[]}
377	1991-06	300.31100691519975	0.11144185467634629	{"type":"MultiPoint","coordinates":[]}
378	1991-07	298.7254077932465	0.12945350846866163	{"type":"MultiPoint","coordinates":[]}
379	1991-08	298.37807247768654	0.04669456893947109	{"type":"MultiPoint","coordinates":[]}
380	1991-09	299.23923311436147	0.06629595180044567	{"type":"MultiPoint","coordinates":[]}
381	1991-10	299.418215047362	0.07262227772084619	{"type":"MultiPoint","coordinates":[]}
382	1991-11	300.54360088240765	0.06150484986323327	{"type":"MultiPoint","coordinates":[]}
383	1991-12	301.6190749500239	0.025421439414147165	{"type":"MultiPoint","coordinates":[]}
384	1992-01	301.3491635456458	0.0058276329529638096	{"type":"MultiPoint","coordinates":[]}
385	1992-02	303.43203616421476	0.00911774709246456	{"type":"MultiPoint","coordinates":[]}
386	1992-03	302.7316635191113	0.05842742511643828	{"type":"MultiPoint","coordinates":[]}
387	1992-04	302.46616517814016	0.07092467945978756	{"type":"MultiPoint","coordinates":[]}
388	1992-05	301.0382408163692	0.11730054470984162	{"type":"MultiPoint","coordinates":[]}
389	1992-06	299.4270275911194	0.08315249622665048	{"type":"MultiPoint","coordinates":[]}
390	1992-07	298.55754885688145	0.038628606732106704	{"type":"MultiPoint","coordinates":[]}
391	1992-08	298.4540543288276	0.01728875324823456	{"type":"MultiPoint","coordinates":[]}
392	1992-09	298.5865882589193	0.15679072530251864	{"type":"MultiPoint","coordinates":[]}
393	1992-10	299.64629248133895	0.07894283096040429	{"type":"MultiPoint","coordinates":[]}
394	1992-11	300.5635990896859	0.06673024176517213	{"type":"MultiPoint","coordinates":[]}
395	1992-12	301.6170220605387	0.03685354135964149	{"type":"MultiPoint","coordinates":[]}
396	1993-01	301.87170113211124	0.007825681099465019	{"type":"MultiPoint","coordinates":[]}
397	1993-02	302.4410465466548	0.03467841008381624	{"type":"MultiPoint","coordinates":[]}
398	1993-03	302.3142466289062	0.04293169295736887	{"type":"MultiPoint","coordinates":[]}
399	1993-04	302.82456069808103	0.05157609476457731	{"type":"MultiPoint","coordinates":[]}
400	1993-05	301.7276946075621	0.09874717175081414	{"type":"MultiPoint","coordinates":[]}
401	1993-06	299.9729400262066	0.13065057223793558	{"type":"MultiPoint","coordinates":[]}
402	1993-07	298.8160118955924	0.048961936568220406	{"type":"MultiPoint","coordinates":[]}
403	1993-08	298.75332333038887	0.04283055456549047	{"type":"MultiPoint","coordinates":[]}
404	1993-09	299.42097855843303	0.09702477286735287	{"type":"MultiPoint","coordinates":[]}
405	1993-10	300.7331142077718	0.07865967789281574	{"type":"MultiPoint","coordinates":[]}
406	1993-11	300.9833277048943	0.09883009469770843	{"type":"MultiPoint","coordinates":[]}
407	1993-12	301.53090999117353	0.05312796354614852	{"type":"MultiPoint","coordinates":[]}
408	1994-01	301.5156916344688	0.062133757162445666	{"type":"MultiPoint","coordinates":[]}
409	1994-02	302.1144594343265	0.042151753742217794	{"type":"MultiPoint","coordinates":[]}
410	1994-03	302.47049594316854	0.06710357826928004	{"type":"MultiPoint","coordinates":[]}
411	1994-04	302.5630771043698	0.06462512170596978	{"type":"MultiPoint","coordinates":[]}
412	1994-05	301.24794441616865	0.12128575085032303	{"type":"MultiPoint","coordinates":[]}
413	1994-06	299.10314391238154	0.27375671513258776	{"type":"MultiPoint","coordinates":[]}
414	1994-07	298.07276453229133	0.045318476277973155	{"type":"MultiPoint","coordinates":[]}
415	1994-08	298.53125179245893	0.03688737993563502	{"type":"MultiPoint","coordinates":[]}
416	1994-09	298.57928227199073	0.06604008550837939	{"type":"MultiPoint","coordinates":[]}
417	1994-10	299.22842817672665	0.16212835725296912	{"type":"MultiPoint","coordinates":[]}
418	1994-11	300.5929525605896	0.07575938320935009	{"type":"MultiPoint","coordinates":[]}
419	1994-12	301.8632237135462	0.010622528881113834	{"type":"MultiPoint","coordinates":[]}
420	1995-01	302.435163813341	0.019139617631380938	{"type":"MultiPoint","coordinates":[]}
421	1995-02	302.6368230634491	0.03323285374228232	{"type":"MultiPoint","coordinates":[]}
422	1995-03	302.88771303547014	0.0560217881106948	{"type":"MultiPoint","coordinates":[]}
423	1995-04	302.98788698721916	0.09521242980928801	{"type":"MultiPoint","coordinates":[]}
424	1995-05	301.6078559712701	0.11303314394398735	{"type":"MultiPoint","coordinates":[]}
425	1995-06	299.76801578331725	0.2045274194489219	{"type":"MultiPoint","coordinates":[]}
426	1995-07	298.86037830858504	0.09869011601340465	{"type":"MultiPoint","coordinates":[]}
427	1995-08	298.79935052424037	0.06530795082245003	{"type":"MultiPoint","coordinates":[]}
428	1995-09	299.02689884269495	0.04446680375211733	{"type":"MultiPoint","coordinates":[]}
429	1995-10	300.3238649286957	0.04034372420440394	{"type":"MultiPoint","coordinates":[]}
430	1995-11	301.7975435967148	0.040872050534699965	{"type":"MultiPoint","coordinates":[]}
431	1995-12	301.9422984593686	0.042966742368133706	{"type":"MultiPoint","coordinates":[]}
432	1996-01	302.3152271247221	0.0215723198756134	{"type":"MultiPoint","coordinates":[]}
433	1996-02	302.558351097977	0.0364427910675089	{"type":"MultiPoint","coordinates":[]}
434	1996-03	302.43494690921995	0.05998560704150886	{"type":"MultiPoint","coordinates":[]}
435	1996-04	302.8300828861302	0.06836125244433708	{"type":"MultiPoint","coordinates":[]}
436	1996-05	301.5969870000878	0.16886236069135352	{"type":"MultiPoint","coordinates":[]}
437	1996-06	299.39815712486643	0.1569851926743516	{"type":"MultiPoint","coordinates":[]}
438	1996-07	298.548818814693	0.11471963095980961	{"type":"MultiPoint","coordinates":[]}
439	1996-08	298.3719262915731	0.07042345558426216	{"type":"MultiPoint","coordinates":[]}
440	1996-09	298.6931785392827	0.02516891883039588	{"type":"MultiPoint","coordinates":[]}
441	1996-10	300.3167522483268	0.03674716674264693	{"type":"MultiPoint","coordinates":[]}
442	1996-11	301.77998396010815	0.04118739352873503	{"type":"MultiPoint","coordinates":[]}
443	1996-12	301.39951082140186	0.0347029869566182	{"type":"MultiPoint","coordinates":[]}
444	1997-01	301.8697881165307	0.026230413904095067	{"type":"MultiPoint","coordinates":[]}
445	1997-02	302.84527261863275	0.008307084325366677	{"type":"MultiPoint","coordinates":[]}
446	1997-03	302.7984903397741	0.06132641447513767	{"type":"MultiPoint","coordinates":[]}
447	1997-04	301.48691327723844	0.09655182015303004	{"type":"MultiPoint","coordinates":[]}
448	1997-05	300.83037553367336	0.1344437624052203	{"type":"MultiPoint","coordinates":[]}
449	1997-06	299.08358970371035	0.22733173688651717	{"type":"MultiPoint","coordinates":[]}
450	1997-07	298.31325724813877	0.0714846068051357	{"type":"MultiPoint","coordinates":[]}
451	1997-08	298.1654086504353	0.06802141114944825	{"type":"MultiPoint","coordinates":[]}
452	1997-09	299.8908329456453	0.049002644623628376	{"type":"MultiPoint","coordinates":[]}
453	1997-10	300.9005906057498	0.08931850691983383	{"type":"MultiPoint","coordinates":[]}
454	1997-11	301.10103118269336	0.07383339090704732	{"type":"MultiPoint","coordinates":[]}
455	1997-12	301.63472410006517	0.06202086743880609	{"type":"MultiPoint","coordinates":[]}
456	1998-01	302.78789881385	0.009972999402424474	{"type":"MultiPoint","coordinates":[]}
457	1998-02	303.98215866572895	0.026852617775829323	{"type":"MultiPoint","coordinates":[]}
458	1998-03	304.22068790915796	0.04092799652810107	{"type":"MultiPoint","coordinates":[]}
459	1998-04	303.9519739107818	0.047914556430287435	{"type":"MultiPoint","coordinates":[]}
460	1998-05	302.766033673763	0.07628570823420099	{"type":"MultiPoint","coordinates":[]}
461	1998-06	300.91782921984066	0.0819625957650566	{"type":"MultiPoint","coordinates":[]}
462	1998-07	299.8251098385674	0.021641533687587665	{"type":"MultiPoint","coordinates":[]}
463	1998-08	298.97209259893685	0.023617039139557455	{"type":"MultiPoint","coordinates":[]}
464	1998-09	299.46958239996155	0.0709380289587445	{"type":"MultiPoint","coordinates":[]}
465	1998-10	300.2079652962479	0.09383734809803097	{"type":"MultiPoint","coordinates":[]}
466	1998-11	301.6297891114573	0.06838193135335516	{"type":"MultiPoint","coordinates":[]}
467	1998-12	302.07125401343393	0.03264757284758958	{"type":"MultiPoint","coordinates":[]}
468	1999-01	301.9129622325652	0.04651770136791039	{"type":"MultiPoint","coordinates":[]}
469	1999-02	302.59548361690423	0.0463916450523041	{"type":"MultiPoint","coordinates":[]}
470	1999-03	302.5207235965272	0.07598058664471835	{"type":"MultiPoint","coordinates":[]}
471	1999-04	302.9185477021927	0.05995399799727357	{"type":"MultiPoint","coordinates":[]}
472	1999-05	301.1358658696111	0.183891020742361	{"type":"MultiPoint","coordinates":[]}
473	1999-06	299.7730021170148	0.22469831843791208	{"type":"MultiPoint","coordinates":[]}
474	1999-07	298.60803821484126	0.09795617005167315	{"type":"MultiPoint","coordinates":[]}
475	1999-08	298.37926933159224	0.05798145300817302	{"type":"MultiPoint","coordinates":[]}
476	1999-09	298.7711711943337	0.0522546704695264	{"type":"MultiPoint","coordinates":[]}
477	1999-10	299.5785312071389	0.07501753477557661	{"type":"MultiPoint","coordinates":[]}
478	1999-11	301.0295611413752	0.061325064398268465	{"type":"MultiPoint","coordinates":[]}
479	1999-12	302.02505384009226	0.030504476413122306	{"type":"MultiPoint","coordinates":[]}
480	2000-01	301.81572203749164	0.04459137367607035	{"type":"MultiPoint","coordinates":[]}
481	2000-02	302.8200612088622	0.012252740312322583	{"type":"MultiPoint","coordinates":[]}
482	2000-03	303.55303669846984	0.021633783305194946	{"type":"MultiPoint","coordinates":[]}
483	2000-04	302.9862257738555	0.056039281946661246	{"type":"MultiPoint","coordinates":[]}
484	2000-05	301.542114983154	0.16592600176663408	{"type":"MultiPoint","coordinates":[]}
485	2000-06	298.8141479357325	0.20244866263444378	{"type":"MultiPoint","coordinates":[]}
486	2000-07	298.66529183810957	0.031019704545186867	{"type":"MultiPoint","coordinates":[]}
487	2000-08	298.4281772675631	0.030873164587706607	{"type":"MultiPoint","coordinates":[]}
488	2000-09	298.9565965444524	0.0650107729447366	{"type":"MultiPoint","coordinates":[]}
489	2000-10	300.5552212286996	0.040344686830860815	{"type":"MultiPoint","coordinates":[]}
490	2000-11	301.712766196511	0.04637850187130906	{"type":"MultiPoint","coordinates":[]}
491	2000-12	302.2219025795142	0.02265260433565918	{"type":"MultiPoint","coordinates":[]}
492	2001-01	302.274675388486	0.013956096476691255	{"type":"MultiPoint","coordinates":[]}
493	2001-02	303.2867131470958	0.019389984278441356	{"type":"MultiPoint","coordinates":[]}
494	2001-03	302.5607249860145	0.06656212406690584	{"type":"MultiPoint","coordinates":[]}
495	2001-04	302.3314322756957	0.09522071823300622	{"type":"MultiPoint","coordinates":[]}
496	2001-05	301.10478496856905	0.15791909043187435	{"type":"MultiPoint","coordinates":[]}
497	2001-06	299.0697892092363	0.20454531257971212	{"type":"MultiPoint","coordinates":[]}
498	2001-07	298.1392701821127	0.08808073599834144	{"type":"MultiPoint","coordinates":[]}
499	2001-08	297.83044731953305	0.02806370393050901	{"type":"MultiPoint","coordinates":[]}
500	2001-09	298.6039103693681	0.07405029411232446	{"type":"MultiPoint","coordinates":[]}
501	2001-10	300.64033482950475	0.04734717998433294	{"type":"MultiPoint","coordinates":[]}
502	2001-11	300.96818066692987	0.07107133908389117	{"type":"MultiPoint","coordinates":[]}
503	2001-12	302.197902542373	0.025254339028716065	{"type":"MultiPoint","coordinates":[]}
504	2002-01	302.3258926490482	0.023512123421003856	{"type":"MultiPoint","coordinates":[]}
505	2002-02	303.02281000393856	0.023844999315140707	{"type":"MultiPoint","coordinates":[]}
506	2002-03	303.29980228446055	0.03635466649787975	{"type":"MultiPoint","coordinates":[]}
507	2002-04	303.01501035713557	0.05728955778000697	{"type":"MultiPoint","coordinates":[]}
508	2002-05	301.9365224389821	0.13017647538047358	{"type":"MultiPoint","coordinates":[]}
509	2002-06	299.14723124641944	0.22666079032996583	{"type":"MultiPoint","coordinates":[]}
510	2002-07	298.7570735478011	0.05798143679871934	{"type":"MultiPoint","coordinates":[]}
511	2002-08	298.3167282376061	0.0411203229644661	{"type":"MultiPoint","coordinates":[]}
512	2002-09	299.5104388637935	0.029010051513878008	{"type":"MultiPoint","coordinates":[]}
513	2002-10	300.29983491126404	0.09720205602218401	{"type":"MultiPoint","coordinates":[]}
514	2002-11	301.01842844387414	0.08136803121985328	{"type":"MultiPoint","coordinates":[]}
515	2002-12	301.8332699309483	0.04034096858310978	{"type":"MultiPoint","coordinates":[]}
516	2003-01	302.40600434478574	0.04300634203390339	{"type":"MultiPoint","coordinates":[]}
517	2003-02	303.3278102802152	0.021330075255780706	{"type":"MultiPoint","coordinates":[]}
518	2003-03	303.53101527242046	0.039515183122751964	{"type":"MultiPoint","coordinates":[]}
519	2003-04	302.0466005692039	0.12045699866265136	{"type":"MultiPoint","coordinates":[]}
520	2003-05	301.58056399228093	0.15541998995061013	{"type":"MultiPoint","coordinates":[]}
521	2003-06	299.3067029555721	0.12398526933962631	{"type":"MultiPoint","coordinates":[]}
522	2003-07	298.9662076698885	0.03136334738237283	{"type":"MultiPoint","coordinates":[]}
523	2003-08	298.94791143317514	0.03817462996220594	{"type":"MultiPoint","coordinates":[]}
524	2003-09	299.8160400923433	0.07587914723646928	{"type":"MultiPoint","coordinates":[]}
525	2003-10	300.66322952548506	0.11972034473612869	{"type":"MultiPoint","coordinates":[]}
526	2003-11	301.27926820929724	0.0756466558269104	{"type":"MultiPoint","coordinates":[]}
527	2003-12	302.3367238926342	0.03874404559837757	{"type":"MultiPoint","coordinates":[]}
528	2004-01	302.70964940993343	0.03269367336419619	{"type":"MultiPoint","coordinates":[]}
529	2004-02	303.0768281801049	0.028846551891957423	{"type":"MultiPoint","coordinates":[]}
530	2004-03	303.6045453497239	0.02467841031434743	{"type":"MultiPoint","coordinates":[]}
531	2004-04	302.51477942597944	0.05262955166221586	{"type":"MultiPoint","coordinates":[]}
532	2004-05	301.2343157803835	0.10157963976133916	{"type":"MultiPoint","coordinates":[]}
533	2004-06	299.57216285265764	0.0741009390660541	{"type":"MultiPoint","coordinates":[]}
534	2004-07	298.7866379293629	0.07172575632841911	{"type":"MultiPoint","coordinates":[]}
535	2004-08	298.5472597430215	0.0646074948609435	{"type":"MultiPoint","coordinates":[]}
536	2004-09	299.8425657074363	0.08178393131098873	{"type":"MultiPoint","coordinates":[]}
537	2004-10	300.4797933216978	0.11955593317290962	{"type":"MultiPoint","coordinates":[]}
538	2004-11	301.5226771636692	0.06170477139039221	{"type":"MultiPoint","coordinates":[]}
539	2004-12	302.63327940161224	0.023433201582806033	{"type":"MultiPoint","coordinates":[]}
540	2005-01	302.89526450252663	0.008960057766864909	{"type":"MultiPoint","coordinates":[]}
541	2005-02	303.64939798036784	0.025352771362238388	{"type":"MultiPoint","coordinates":[]}
542	2005-03	303.65509247713146	0.040602834066392084	{"type":"MultiPoint","coordinates":[]}
543	2005-04	302.7736888110202	0.07527695258930793	{"type":"MultiPoint","coordinates":[]}
544	2005-05	300.88903138806876	0.14328886989416847	{"type":"MultiPoint","coordinates":[]}
545	2005-06	299.22435022910184	0.15909427293848444	{"type":"MultiPoint","coordinates":[]}
546	2005-07	298.84740270950937	0.03669416170037077	{"type":"MultiPoint","coordinates":[]}
547	2005-08	298.2388895111105	0.0763519626141266	{"type":"MultiPoint","coordinates":[]}
548	2005-09	299.4858797220186	0.06709142541830992	{"type":"MultiPoint","coordinates":[]}
549	2005-10	300.19598455567626	0.15150520639717893	{"type":"MultiPoint","coordinates":[]}
550	2005-11	301.17419153131783	0.07215903447434824	{"type":"MultiPoint","coordinates":[]}
551	2005-12	302.09384028329026	0.041468237425905774	{"type":"MultiPoint","coordinates":[]}
552	2006-01	302.21024942605413	0.02604330080196418	{"type":"MultiPoint","coordinates":[]}
553	2006-02	303.15403879512724	0.02044421343370421	{"type":"MultiPoint","coordinates":[]}
554	2006-03	303.3716881765805	0.029142942207813487	{"type":"MultiPoint","coordinates":[]}
555	2006-04	303.3230081458575	0.06128791141668074	{"type":"MultiPoint","coordinates":[]}
556	2006-05	300.794543852028	0.17846907272797738	{"type":"MultiPoint","coordinates":[]}
557	2006-06	299.88392308772296	0.14611921045785944	{"type":"MultiPoint","coordinates":[]}
558	2006-07	298.7601308781807	0.07230937833416892	{"type":"MultiPoint","coordinates":[]}
559	2006-08	298.3985647069161	0.031853121430678866	{"type":"MultiPoint","coordinates":[]}
560	2006-09	298.82310723657184	0.09602236774913295	{"type":"MultiPoint","coordinates":[]}
561	2006-10	300.48048917438825	0.09510679065959282	{"type":"MultiPoint","coordinates":[]}
562	2006-11	301.97065902791013	0.04488953953627128	{"type":"MultiPoint","coordinates":[]}
563	2006-12	303.18309930810454	0.01176140106311014	{"type":"MultiPoint","coordinates":[]}
564	2007-01	302.39924304539244	0.00261723715165913	{"type":"MultiPoint","coordinates":[]}
565	2007-02	303.3430648758298	0.020263942643981882	{"type":"MultiPoint","coordinates":[]}
566	2007-03	303.71098963625326	0.015592277488554818	{"type":"MultiPoint","coordinates":[]}
567	2007-04	303.5342468293607	0.046152559690510964	{"type":"MultiPoint","coordinates":[]}
568	2007-05	302.7909809949244	0.0416361146608476	{"type":"MultiPoint","coordinates":[]}
569	2007-06	299.360742166573	0.18487960034829443	{"type":"MultiPoint","coordinates":[]}
570	2007-07	298.40107343858034	0.23616538582061694	{"type":"MultiPoint","coordinates":[]}
571	2007-08	298.57902095880956	0.051089375180856114	{"type":"MultiPoint","coordinates":[]}
572	2007-09	299.4380083932481	0.08399182654718847	{"type":"MultiPoint","coordinates":[]}
573	2007-10	299.9525225980058	0.13750536985823777	{"type":"MultiPoint","coordinates":[]}
574	2007-11	300.90726941147574	0.05933344078850804	{"type":"MultiPoint","coordinates":[]}
575	2007-12	301.8756202563126	0.028378645411704168	{"type":"MultiPoint","coordinates":[]}
576	2008-01	302.0249472895941	0.00876438598882371	{"type":"MultiPoint","coordinates":[]}
577	2008-02	303.39748561887853	0.009377669043398939	{"type":"MultiPoint","coordinates":[]}
578	2008-03	302.7518606944879	0.056019720894716074	{"type":"MultiPoint","coordinates":[]}
579	2008-04	303.0923705961014	0.054102088098861065	{"type":"MultiPoint","coordinates":[]}
580	2008-05	301.7163151309532	0.1410677878628094	{"type":"MultiPoint","coordinates":[]}
581	2008-06	299.53507967231087	0.13537148529033355	{"type":"MultiPoint","coordinates":[]}
582	2008-07	298.6920935397772	0.11019121547218709	{"type":"MultiPoint","coordinates":[]}
583	2008-08	298.82219976126277	0.07619580410435818	{"type":"MultiPoint","coordinates":[]}
584	2008-09	299.2593554649234	0.07352237573712861	{"type":"MultiPoint","coordinates":[]}
585	2008-10	300.6516679723997	0.07367016790628556	{"type":"MultiPoint","coordinates":[]}
586	2008-11	301.79656626848504	0.04042382794957703	{"type":"MultiPoint","coordinates":[]}
587	2008-12	302.09804183106684	0.04493718841358953	{"type":"MultiPoint","coordinates":[]}
588	2009-01	302.5123447200006	0.023140416191912004	{"type":"MultiPoint","coordinates":[]}
589	2009-02	303.1111729926254	0.019352995250698446	{"type":"MultiPoint","coordinates":[]}
590	2009-03	303.60122736057986	0.031739922315700594	{"type":"MultiPoint","coordinates":[]}
591	2009-04	303.24647453996374	0.03494068422400941	{"type":"MultiPoint","coordinates":[]}
592	2009-05	301.8894800085283	0.12041400077312613	{"type":"MultiPoint","coordinates":[]}
593	2009-06	299.6048632320482	0.2793003825313602	{"type":"MultiPoint","coordinates":[]}
594	2009-07	298.3664290168776	0.11686936070013407	{"type":"MultiPoint","coordinates":[]}
595	2009-08	298.2731771043182	0.03895122453269241	{"type":"MultiPoint","coordinates":[]}
596	2009-09	299.66018258808634	0.028925298800449577	{"type":"MultiPoint","coordinates":[]}
597	2009-10	300.6206607455354	0.06807264775363353	{"type":"MultiPoint","coordinates":[]}
598	2009-11	302.08107551513586	0.02854495533093081	{"type":"MultiPoint","coordinates":[]}
599	2009-12	302.7269625612163	0.030757725325642072	{"type":"MultiPoint","coordinates":[]}
600	2010-01	303.1726056343022	0.01850585477431674	{"type":"MultiPoint","coordinates":[]}
601	2010-02	303.80865664040084	0.043042897143044545	{"type":"MultiPoint","coordinates":[]}
602	2010-03	303.726862404036	0.04870172412060307	{"type":"MultiPoint","coordinates":[]}
603	2010-04	303.63357514547823	0.07131005027563325	{"type":"MultiPoint","coordinates":[]}
604	2010-05	301.9526574253799	0.10982648138610934	{"type":"MultiPoint","coordinates":[]}
605	2010-06	299.69776966177346	0.18015205992059194	{"type":"MultiPoint","coordinates":[]}
606	2010-07	299.0317493113661	0.04636670174919884	{"type":"MultiPoint","coordinates":[]}
607	2010-08	299.1131230920496	0.06978633002898303	{"type":"MultiPoint","coordinates":[]}
608	2010-09	299.1810486069709	0.14878891898747476	{"type":"MultiPoint","coordinates":[]}
609	2010-10	300.06149192789746	0.10841892811511535	{"type":"MultiPoint","coordinates":[]}
610	2010-11	301.04638740063876	0.053260732639679655	{"type":"MultiPoint","coordinates":[]}
611	2010-12	302.10980877789643	0.03440953950019117	{"type":"MultiPoint","coordinates":[]}
612	2011-01	302.5722167163944	0.007860473762784922	{"type":"MultiPoint","coordinates":[]}
613	2011-02	302.1580292339698	0.060448965225140316	{"type":"MultiPoint","coordinates":[]}
614	2011-03	303.18181576019845	0.019555294947918026	{"type":"MultiPoint","coordinates":[]}
615	2011-04	303.03542231191375	0.05273033892449856	{"type":"MultiPoint","coordinates":[]}
616	2011-05	301.41388330868807	0.14609579367830797	{"type":"MultiPoint","coordinates":[]}
617	2011-06	299.61625686866074	0.12773388322379808	{"type":"MultiPoint","coordinates":[]}
618	2011-07	298.59380570471245	0.0834256790815268	{"type":"MultiPoint","coordinates":[]}
619	2011-08	298.5314035334963	0.03444125312354723	{"type":"MultiPoint","coordinates":[]}
620	2011-09	299.62867109105383	0.08499748494948167	{"type":"MultiPoint","coordinates":[]}
621	2011-10	299.9651601367505	0.16480000576785794	{"type":"MultiPoint","coordinates":[]}
622	2011-11	301.1105253361775	0.048409951607889364	{"type":"MultiPoint","coordinates":[]}
623	2011-12	302.3235956317965	0.015329387967424384	{"type":"MultiPoint","coordinates":[]}
624	2012-01	302.56132689405393	0.02250130358302683	{"type":"MultiPoint","coordinates":[]}
625	2012-02	301.649359295554	0.038305178378380406	{"type":"MultiPoint","coordinates":[]}
626	2012-03	303.13448544752777	0.038335500349551604	{"type":"MultiPoint","coordinates":[]}
627	2012-04	302.3626095041337	0.07313126212972891	{"type":"MultiPoint","coordinates":[]}
628	2012-05	300.8723967307843	0.1642871893381608	{"type":"MultiPoint","coordinates":[]}
629	2012-06	299.23718427361115	0.1635847828681306	{"type":"MultiPoint","coordinates":[]}
630	2012-07	298.6247763621995	0.05634302673079565	{"type":"MultiPoint","coordinates":[]}
631	2012-08	298.25083083050777	0.03907274624179125	{"type":"MultiPoint","coordinates":[]}
632	2012-09	299.64379973609203	0.0942393006457585	{"type":"MultiPoint","coordinates":[]}
633	2012-10	300.0135017234547	0.11771128262485488	{"type":"MultiPoint","coordinates":[]}
634	2012-11	301.2635736322619	0.0474107257443123	{"type":"MultiPoint","coordinates":[]}
635	2012-12	302.1272725215771	0.03556922990066032	{"type":"MultiPoint","coordinates":[]}
636	2013-01	303.35602534123086	0.011566596303312006	{"type":"MultiPoint","coordinates":[]}
637	2013-02	303.20394770105065	0.014882569357981183	{"type":"MultiPoint","coordinates":[]}
638	2013-03	303.63574757522787	0.02431116968074167	{"type":"MultiPoint","coordinates":[]}
639	2013-04	303.1543623456221	0.06689915566048567	{"type":"MultiPoint","coordinates":[]}
640	2013-05	301.41554455232034	0.12440354360393044	{"type":"MultiPoint","coordinates":[]}
641	2013-06	299.84520016832664	0.07362484414376026	{"type":"MultiPoint","coordinates":[]}
642	2013-07	298.71318471106656	0.07504061344246016	{"type":"MultiPoint","coordinates":[]}
643	2013-08	298.51889685737103	0.01898120204690825	{"type":"MultiPoint","coordinates":[]}
644	2013-09	299.33114010762023	0.08500940923039485	{"type":"MultiPoint","coordinates":[]}
645	2013-10	300.44421687675697	0.06034485065734209	{"type":"MultiPoint","coordinates":[]}
646	2013-11	301.1133701809438	0.07763938275759652	{"type":"MultiPoint","coordinates":[]}
647	2013-12	301.8528890583703	0.03596553808244878	{"type":"MultiPoint","coordinates":[]}
648	2014-01	302.5384846406779	0.027590204991985626	{"type":"MultiPoint","coordinates":[]}
649	2014-02	302.59343882492544	0.038022342455288134	{"type":"MultiPoint","coordinates":[]}
650	2014-03	302.9877415700537	0.04868159026454711	{"type":"MultiPoint","coordinates":[]}
651	2014-04	302.91364814687876	0.07781492718785059	{"type":"MultiPoint","coordinates":[]}
652	2014-05	301.6636154934607	0.14525992771922908	{"type":"MultiPoint","coordinates":[]}
653	2014-06	299.59566679309773	0.261503559915273	{"type":"MultiPoint","coordinates":[]}
654	2014-07	298.52018448697885	0.09372490715923883	{"type":"MultiPoint","coordinates":[]}
655	2014-08	298.0594054251135	0.06324430768062127	{"type":"MultiPoint","coordinates":[]}
656	2014-09	298.8738909291208	0.09727448463814667	{"type":"MultiPoint","coordinates":[]}
657	2014-10	299.8605411106629	0.11688482448870577	{"type":"MultiPoint","coordinates":[]}
658	2014-11	300.6671326120736	0.06413213694653482	{"type":"MultiPoint","coordinates":[]}
659	2014-12	301.7516916590505	0.02494673781540113	{"type":"MultiPoint","coordinates":[]}
660	2015-01	301.5021640708667	0.01790168213682394	{"type":"MultiPoint","coordinates":[]}
661	2015-02	302.25570463660864	0.043558206851092074	{"type":"MultiPoint","coordinates":[]}
662	2015-03	302.66304246985595	0.07322063428956312	{"type":"MultiPoint","coordinates":[]}
663	2015-04	302.4504285430377	0.044348158034515583	{"type":"MultiPoint","coordinates":[]}
664	2015-05	301.678084035395	0.19326523846427582	{"type":"MultiPoint","coordinates":[]}
665	2015-06	299.05110346270294	0.13821150933559298	{"type":"MultiPoint","coordinates":[]}
666	2015-07	298.72377523294364	0.11044569827917042	{"type":"MultiPoint","coordinates":[]}
667	2015-08	298.8807624781277	0.031186684471073076	{"type":"MultiPoint","coordinates":[]}
668	2015-09	299.46123381966464	0.042477646677141434	{"type":"MultiPoint","coordinates":[]}
669	2015-10	300.76039104652614	0.08307935597732756	{"type":"MultiPoint","coordinates":[]}
670	2015-11	301.53062600209205	0.05373440009857501	{"type":"MultiPoint","coordinates":[]}
671	2015-12	302.630017615636	0.006555365987928418	{"type":"MultiPoint","coordinates":[]}
672	2016-01	302.7773257955146	0.018525147619737295	{"type":"MultiPoint","coordinates":[]}
673	2016-02	303.46497788712924	0.005582653914385074	{"type":"MultiPoint","coordinates":[]}
674	2016-03	303.29519451520804	0.0692717020844794	{"type":"MultiPoint","coordinates":[]}
675	2016-04	303.31864501025694	0.04959277529271616	{"type":"MultiPoint","coordinates":[]}
676	2016-05	301.74477527910426	0.14070263228440777	{"type":"MultiPoint","coordinates":[]}
677	2016-06	299.5933919127334	0.2752117690804101	{"type":"MultiPoint","coordinates":[]}
678	2016-07	298.9669320049962	0.058391975655988096	{"type":"MultiPoint","coordinates":[]}
679	2016-08	298.7026842177551	0.050583068632630915	{"type":"MultiPoint","coordinates":[]}
680	2016-09	299.3030692892098	0.10108592332411251	{"type":"MultiPoint","coordinates":[]}
681	2016-10	300.372237776707	0.15605976891379225	{"type":"MultiPoint","coordinates":[]}
682	2016-11	301.65727818428286	0.055266950307253225	{"type":"MultiPoint","coordinates":[]}
683	2016-12	302.20974674039053	0.031475493128259445	{"type":"MultiPoint","coordinates":[]}
684	2017-01	302.7033347573018	0.01595139805801743	{"type":"MultiPoint","coordinates":[]}
685	2017-02	302.96232514090286	0.031219326227181602	{"type":"MultiPoint","coordinates":[]}
686	2017-03	303.09792675526603	0.04398068246249118	{"type":"MultiPoint","coordinates":[]}
687	2017-04	302.73725200508255	0.0748327205649264	{"type":"MultiPoint","coordinates":[]}
688	2017-05	301.64141446565975	0.1142207056722086	{"type":"MultiPoint","coordinates":[]}
689	2017-06	299.7640935970906	0.195150012930168	{"type":"MultiPoint","coordinates":[]}
690	2017-07	298.6657281098899	0.22430406873629868	{"type":"MultiPoint","coordinates":[]}
691	2017-08	298.2782586271595	0.05735682010790608	{"type":"MultiPoint","coordinates":[]}
692	2017-09	299.01111192248163	0.06228505071493268	{"type":"MultiPoint","coordinates":[]}
693	2017-10	300.484960462164	0.10528581712705802	{"type":"MultiPoint","coordinates":[]}
694	2017-11	300.9740817589861	0.0682163702721637	{"type":"MultiPoint","coordinates":[]}
695	2017-12	301.84947356440955	0.02599755737243676	{"type":"MultiPoint","coordinates":[]}
696	2018-01	302.45366476249706	0.007444890025275839	{"type":"MultiPoint","coordinates":[]}
697	2018-02	303.10354302139103	0.023983889608995352	{"type":"MultiPoint","coordinates":[]}
698	2018-03	302.7947669861013	0.044216618783151584	{"type":"MultiPoint","coordinates":[]}
699	2018-04	302.4939788145373	0.05646827521559845	{"type":"MultiPoint","coordinates":[]}
700	2018-05	300.9341709652455	0.1769835401904951	{"type":"MultiPoint","coordinates":[]}
701	2018-06	299.6451578133616	0.195885704849597	{"type":"MultiPoint","coordinates":[]}
702	2018-07	298.94578599462085	0.0753967321155601	{"type":"MultiPoint","coordinates":[]}
703	2018-08	298.78822164985246	0.05802306336438082	{"type":"MultiPoint","coordinates":[]}
704	2018-09	299.39635318881005	0.11742452115091048	{"type":"MultiPoint","coordinates":[]}
705	2018-10	300.4118063606491	0.1359489110016117	{"type":"MultiPoint","coordinates":[]}
706	2018-11	301.48545118721887	0.05584618044415421	{"type":"MultiPoint","coordinates":[]}
707	2018-12	302.25722545882616	0.032358048454051574	{"type":"MultiPoint","coordinates":[]}
708	2019-01	303.0343042759345	0.021017682213353053	{"type":"MultiPoint","coordinates":[]}
709	2019-02	303.09968000434196	0.05457277070015056	{"type":"MultiPoint","coordinates":[]}
710	2019-03	303.3665511458243	0.042889420384520045	{"type":"MultiPoint","coordinates":[]}
711	2019-04	302.9721925585995	0.07388770259619848	{"type":"MultiPoint","coordinates":[]}
712	2019-05	301.9126740845012	0.1339276411330498	{"type":"MultiPoint","coordinates":[]}
713	2019-06	299.6973430029651	0.14856308457084028	{"type":"MultiPoint","coordinates":[]}
714	2019-07	299.05027240696984	0.09251199066053692	{"type":"MultiPoint","coordinates":[]}
715	2019-08	299.47361599180283	0.030908357441542307	{"type":"MultiPoint","coordinates":[]}
716	2019-09	299.5531062631398	0.10146615041538196	{"type":"MultiPoint","coordinates":[]}
717	2019-10	299.42232849880253	0.25836341340417024	{"type":"MultiPoint","coordinates":[]}
718	2019-11	301.4941607581245	0.06459239144819603	{"type":"MultiPoint","coordinates":[]}
719	2019-12	302.3040820569977	0.033242881490885945	{"type":"MultiPoint","coordinates":[]}
720	2020-01	302.93617972192243	0.006771311196333735	{"type":"MultiPoint","coordinates":[]}
721	2020-02	304.1882187271489	0.012645574571672931	{"type":"MultiPoint","coordinates":[]}
722	2020-03	303.19265537504344	0.03595865091568329	{"type":"MultiPoint","coordinates":[]}
723	2020-04	303.44981718963555	0.04173377734116246	{"type":"MultiPoint","coordinates":[]}
724	2020-05	302.45133714601644	0.11609740380988368	{"type":"MultiPoint","coordinates":[]}
725	2020-06	299.7920257701894	0.20636529826564692	{"type":"MultiPoint","coordinates":[]}
726	2020-07	298.5612004191657	0.04349412678874477	{"type":"MultiPoint","coordinates":[]}
727	2020-08	299.0791565978692	0.009835786348678755	{"type":"MultiPoint","coordinates":[]}
728	2020-09	299.8014326088938	0.0471434025872141	{"type":"MultiPoint","coordinates":[]}
729	2020-10	300.3005120729409	0.11918719899291547	{"type":"MultiPoint","coordinates":[]}
730	2020-11	301.8365531554665	0.0494199811664848	{"type":"MultiPoint","coordinates":[]}
731	2020-12	302.3252689443737	0.02550534275678194	{"type":"MultiPoint","coordinates":[]}
732	2021-01	302.9351898030958	0.013270459412822478	{"type":"MultiPoint","coordinates":[]}
733	2021-02	303.5449684721478	0.025094606702367114	{"type":"MultiPoint","coordinates":[]}
734	2021-03	303.1751553822236	0.035558138486885	{"type":"MultiPoint","coordinates":[]}
735	2021-04	303.93161122698433	0.028603482069974148	{"type":"MultiPoint","coordinates":[]}
736	2021-05	302.59020156312585	0.06214264776784442	{"type":"MultiPoint","coordinates":[]}
737	2021-06	300.4405216084835	0.18641786777138694	{"type":"MultiPoint","coordinates":[]}
738	2021-07	299.2042122132803	0.10176503007224147	{"type":"MultiPoint","coordinates":[]}
739	2021-08	299.3664937618066	0.07720539458246095	{"type":"MultiPoint","coordinates":[]}
740	2021-09	299.5746335903554	0.1697441729240562	{"type":"MultiPoint","coordinates":[]}
741	2021-10	300.5740597194153	0.12771710922029517	{"type":"MultiPoint","coordinates":[]}
742	2021-11	301.272302873373	0.06765991030762646	{"type":"MultiPoint","coordinates":[]}
743	2021-12	302.8079944142808	0.017964264819333695	{"type":"MultiPoint","coordinates":[]}
744	2022-01	302.7795963019256	0.010791327957213243	{"type":"MultiPoint","coordinates":[]}
745	2022-02	303.17053222343054	0.013485089803790842	{"type":"MultiPoint","coordinates":[]}
746	2022-03	303.71524926124306	0.017279421205939376	{"type":"MultiPoint","coordinates":[]}
747	2022-04	302.3091557853191	0.10277802961365351	{"type":"MultiPoint","coordinates":[]}
748	2022-05	301.5006172914261	0.12155539777088792	{"type":"MultiPoint","coordinates":[]}
749	2022-06	299.5689827658913	0.18759419624977244	{"type":"MultiPoint","coordinates":[]}
750	2022-07	298.87768821415426	0.04917868027608524	{"type":"MultiPoint","coordinates":[]}
751	2022-08	298.3364746354647	0.09780254750427123	{"type":"MultiPoint","coordinates":[]}
752	2022-09	298.8626453680014	0.1583613592379895	{"type":"MultiPoint","coordinates":[]}
753	2022-10	300.1825967172715	0.10038277909897787	{"type":"MultiPoint","coordinates":[]}
754	2022-11	301.56970019152834	0.043279488051407966	{"type":"MultiPoint","coordinates":[]}
755	2022-12	302.22186614637144	0.012140300498520254	{"type":"MultiPoint","coordinates":[]}
756	2023-01	303.02801680265117	0.008614809022059666	{"type":"MultiPoint","coordinates":[]}
757	2023-02	303.6180189017094	0.009376258833425037	{"type":"MultiPoint","coordinates":[]}
758	2023-03	303.40412775958333	0.044190746772280846	{"type":"MultiPoint","coordinates":[]}
759	2023-04	303.32963241137344	0.04742608537763335	{"type":"MultiPoint","coordinates":[]}
760	2023-05	302.42003500391263	0.1058564071247996	{"type":"MultiPoint","coordinates":[]}
761	2023-06	299.55372663814813	0.1631961207408397	{"type":"MultiPoint","coordinates":[]}
762	2023-07	299.51004770525617	0.1283762591634705	{"type":"MultiPoint","coordinates":[]}
763	2023-08	299.21035202343455	0.09008072386936078	{"type":"MultiPoint","coordinates":[]}
764	2023-09	299.8211985058919	0.08715062039221079	{"type":"MultiPoint","coordinates":[]}
765	2023-10	300.7763795320645	0.10145620580112823	{"type":"MultiPoint","coordinates":[]}
766	2023-11	302.1298063923946	0.049506321732967686	{"type":"MultiPoint","coordinates":[]}
767	2023-12	303.68790462176423	0.0072987043636364496	{"type":"MultiPoint","coordinates":[]}
