# Supplementary material for: Weather Conditions and the Risk of Tomato Spotted Wilt Virus (TSWV) in Tomato Producing Areas in Southern Ghana
Source: Plant Environ Interact. 2026 Feb 16;7(1):e70121. doi: 10.1002/pei3.70121 (PMC12909278; doi:10.1002/pei3.70121)
Supplement: Supplementary file 2 — Data S1: Supporting Information. [file PEI3-7-e70121-s001.zip › pei370121-sup-0003-DataS1@Transcribed data.xlsx]

## Sheet: Sheet1
Interviewee	Number of Planting time	Period of occurence	year	Peak period	Specific period of observing symptoms	main season	minor season	Grade of Severity
1	1	April-July	2020	August	Every year	Yes	Yes	Very High
2	1	May-June	2020	June	Every year	Yes	N/A	Very High
3	1	June-Sept	2020	August-Sept	Every year	Yes	N/A	High
4	1	June-Sept	2020	July-August	Every year	Yes	N/A	High
5	2	June-Aug	2020	June	Changes	No	No	Very High
6	2	April-Aug	2020	July-August	Changes	Yes	Yes	Mild
7	2	April-Aug	2020	May	Every year	No	No	Very High
8	1	June-August	2020	July-August	Changes	Yes	N/A	Very High
9	2	June-July	2020	June-July	Every year	Yes	Yes	Very High
10	2	June-August	2020	July-August	Every year	Yes	Yes	Very High
11	1	September	2020	September	Every year	Yes	N/A	Very High
12	2	June-August	2020	August	Every year	Yes	Yes	Very High
13	2	May-Sept	2020	May-September	Every year	Yes	Yes	Very High
14	1	June-July	2020	June-July	Every year	Yes	N/A	Very High
15	1	June-July	2020	July-August	Every year	Yes	N/A	Very High
16	2	April-September	2020	June	Every year	Yes	Yes	Very High
17	2	June-Aug	2020	August-Sept	Changes	No	N/A	Very High
18	1	June-July	2020	June-July	Every year	Yes	N/A	Very High
19	2	April-June	2020	May-June	Every year	Yes	Yes	Very High
20	1	June-Sept	2020	June	Every year	No	N/A	Very High
21	1	May-Sept	2020	June-July	Every year	Yes	N/A	Very High
22	1	June-Sept	2020	August-Sept	Changes	No	N/A	Very High
23	1	July	2020	July	Every year	Yes	N/A	Very High
24	1	August-Nov	2020	July	Every year	Yes	N/A	Very High
25	1	June-Sept	2020	June	Changes	No	No	Very High
26	1	September	2020	Sept-October	Every year	Yes	Yes	Very High
27	1	June-July	2020	June-July	Every year	Yes	N/A	Very High
1	1	April-July	2021	August	Every year	Yes	Yes	Very High
2	1	May-June	2021	June	Every year	Yes	N/A	Very High
3	1	June-Sept	2021	August-Sept	Every year	Yes	N/A	High
4	1	June-Sept	2021	July-August	Every year	Yes	N/A	High
5	2	June-Aug	2021	June	Changes	Yes	Yes	Very High
6	2	April-Aug	2021	July-August	Changes	Yes	Yes	Mild
7	2	April-Aug	2021	May	Every year	Yes	Yes	Very High
8	1	June-August	2021	July-August	Changes	No	N/A	Very High
9	2	June-July	2021	June-July	Every year	Yes	Yes	Very High
10	2	June-August	2021	July-August	Every year	Yes	Yes	Very High
11	1	September	2021	September	Every year	Yes	N/A	Very High
12	2	June-August	2021	August	Every year	Yes	Yes	Very High
13	2	May-Sept	2021	May-September	Every year	Yes	Yes	Very High
14	1	June-July	2021	June-July	Every year	Yes	N/A	Very High
15	1	June-July	2021	July-August	Every year	Yes	N/A	Very High
16	2	April-September	2021	June	Every year	Yes	Yes	Very High
17	2	June-Aug	2021	August-Sept	Changes	Yes	Yes	Very High
18	1	June-July	2021	June-July	Every year	Yes	N/A	Very High
19	2	April-June	2021	May-June	Every year	Yes	Yes	Very High
20	1	June-Sept	2021	June	Every year	Yes	N/A	Very High
21	1	May-Sept	2021	June-July	Every year	Yes	N/A	Very High
22	1	June-Sept	2021	August-Sept	Changes	Yes	N/A	Very High
23	1	July	2021	July	Every year	Yes	N/A	Very High
24	1	August-Nov	2021	July	Every year	Yes	N/A	Very High
25	1	June-Sept	2021	June	Changes	No	Yes	Very High
26	1	September	2021	Sept-October	Every year	Yes	Yes	Very High
27	1	June-July	2021	June-July	Every year	Yes	N/A	Very High
1	1	April-July	2022	August	Every year	Yes	Yes	Very High
2	1	May-June	2022	June	Every year	Yes	N/A	Very High
3	1	June-Sept	2022	August-Sept	Every year	Yes	N/A	High
4	1	June-Sept	2022	July-August	Every year	Yes	N/A	High
5	2	June-Aug	2022	June	Changes	Yes	Yes	Very High
6	2	April-Aug	2022	July-August	Changes	Yes	Yes	Mild
7	2	April-Aug	2022	May	Every year	Yes	Yes	Very High
8	1	June-August	2022	July-August	Changes	Yes	N/A	Very High
9	2	June-July	2022	June-July	Every year	Yes	Yes	Very High
10	2	June-August	2022	July-August	Every year	Yes	Yes	Very High
11	1	September	2022	September	Every year	Yes	N/A	Very High
12	2	June-August	2022	August	Every year	Yes	Yes	Very High
13	2	May-Sept	2022	May-September	Every year	Yes	No	Very High
14	1	June-July	2022	June-July	Every year	Yes	N/A	Very High
15	1	June-July	2022	July-August	Every year	Yes	N/A	Very High
16	2	April-September	2022	June	Every year	Yes	Yes	Very High
17	2	June-Aug	2022	August-Sept	Changes	Yes	Yes	Very High
18	1	June-July	2022	June-July	Every year	Yes	N/A	Very High
19	2	April-June	2022	May-June	Every year	Yes	Yes	Very High
20	1	June-Sept	2022	June	Every year	Yes	N/A	Very High
21	1	May-Sept	2022	June-July	Every year	Yes	N/A	Very High
22	1	June-Sept	2022	August-Sept	Changes	Yes	N/A	Very High
23	1	July	2022	July	Every year	Yes	N/A	Very High
24	1	August-Nov	2022	July	Every year	Yes	N/A	Very High
25	1	June-Sept	2022	June	Changes	Yes	Yes	Very High
26	1	September	2022	Sept-October	Every year	Yes	Yes	Very High
27	1	June-July	2022	June-July	Every year	Yes	N/A	Very High
1	1	April-July	2023	August	Every year	Yes	Yes	Very High
2	1	May-June	2023	June	Every year	Yes	N/A	Very High
3	1	June-Sept	2023	August-Sept	Every year	Yes	N/A	High
4	1	June-Sept	2023	July-August	Every year	Yes	N/A	High
5	2	June-Aug	2023	June	Changes	Yes	Yes	Very High
6	2	April-Aug	2023	July-August	Changes	Yes	Yes	Mild
7	2	April-Aug	2023	May	Every year	Yes	Yes	Very High
8	1	June-August	2023	July-August	Changes	Yes	N/A	Very High
9	2	June-July	2023	June-July	Every year	Yes	Yes	Very High
10	2	June-August	2023	July-August	Every year	Yes	Yes	Very High
11	1	September	2023	September	Every year	Yes	N/A	Very High
12	2	June-August	2023	August	Every year	Yes	Yes	Very High
13	2	May-Sept	2023	May-September	Every year	No	No	Very High
14	1	June-July	2023	June-July	Every year	Yes	N/A	Very High
15	1	June-July	2023	July-August	Every year	Yes	N/A	Very High
16	2	April-September	2023	June	Every year	Yes	Yes	Very High
17	2	June-Aug	2023	August-Sept	Changes	Yes	N/A	Very High
18	1	June-July	2023	June-July	Every year	Yes	N/A	Very High
19	2	April-June	2023	May-June	Every year	Yes	Yes	Very High
20	1	June-Sept	2023	June	Every year	Yes	N/A	Very High
21	1	May-Sept	2023	June-July	Every year	Yes	N/A	Very High
22	1	June-Sept	2023	August-Sept	Changes	No	N/A	Very High
23	1	July	2023	July	Every year	Yes	N/A	Very High
24	1	August-Nov	2023	July	Every year	Yes	N/A	Very High
25	1	June-Sept	2023	June	Changes	Yes	Yes	Very High
26	1	September	2023	Sept-October	Every year	Yes	Yes	Very High
27	1	June-July	2023	June-July	Every year	Yes	N/A	Very High

## Sheet: original
Interviewee	Number of Planting time	Month of Occurence	Peak period	Specific period of observing symptoms	2020 main season	2020 minor season	2021 main season	2021 minor season	2022 main season	2022 minor season	2023 main season	2023 minor season	Grade of Severity	season
1	1	April-July	August	Every year	Yes	Yes	Yes	Yes	Yes	Yes	Yes	Yes	Very High	main
2	1	May-June	June	Every year	Yes	N/A	Yes	N/A	Yes	N/A	Yes	N/A	Very High	main
3	1	June-Sept	August-Sept	Every year	Yes	N/A	Yes	N/A	Yes	N/A	Yes	N/A	High	int
4	1	June-Sept	July-August	Every year	Yes	N/A	Yes	N/A	Yes	N/A	Yes	N/A	High	int
5	2	June-Aug	June	Changes	No	No	Yes	Yes	Yes	Yes	Yes	Yes	Very High	main
6	2	April-Aug	July-August	Changes	Yes	Yes	Yes	Yes	Yes	Yes	Yes	Yes	Mild	main
7	2	April-Aug	May	Every year	No	No	Yes	Yes	Yes	Yes	Yes	Yes	Very High	main
8	1	June-August	July-August	Changes	Yes	N/A	No	N/A	Yes	N/A	Yes	N/A	Very High	main
9	2	June-July	June-July	Every year	Yes	Yes	Yes	Yes	Yes	Yes	Yes	Yes	Very High	main
10	2	June-August	July-August	Every year	Yes	Yes	Yes	Yes	Yes	Yes	Yes	Yes	Very High	main
11	1	September	September	Every year	Yes	N/A	Yes	N/A	Yes	N/A	Yes	N/A	Very High	minor
12	2	June-August	August	Every year	Yes	Yes	Yes	Yes	Yes	Yes	Yes	Yes	Very High	main
13	2	May-Sept	May-September	Every year	Yes	Yes	Yes	Yes	Yes	No	No	No	Very High	main
14	1	June-July	June-July	Every year	Yes	N/A	Yes	N/A	Yes	N/A	Yes	N/A	Very High	minor
15	1	June-July	July-August	Every year	Yes	N/A	Yes	N/A	Yes	N/A	Yes	N/A	Very High	main
16	2	April-September	June	Every year	Yes	Yes	Yes	Yes	Yes	Yes	Yes	Yes	Very High	main
17	2	June-Aug	August-Sept	Changes	No	N/A	Yes	Yes	Yes	Yes	Yes	N/A	Very High	main
18	1	June-July	June-July	Every year	Yes	N/A	Yes	N/A	Yes	N/A	Yes	N/A	Very High	main
19	2	April-June	May-June	Every year	Yes	Yes	Yes	Yes	Yes	Yes	Yes	Yes	Very High	main
20	1	June-Sept	June	Every year	No	N/A	Yes	N/A	Yes	N/A	Yes	N/A	Very High	int
21	1	May-Sept	June-July	Every year	Yes	N/A	Yes	N/A	Yes	N/A	Yes	N/A	Very High	main
22	1	June-Sept	August-Sept	Changes	No	N/A	Yes	N/A	Yes	N/A	No	N/A	Very High	int
23	1	July	July	Every year	Yes	N/A	Yes	N/A	Yes	N/A	Yes	N/A	Very High	main
24	1	August-Nov	July	Every year	Yes	N/A	Yes	N/A	Yes	N/A	Yes	N/A	Very High	minor
25	1	June-Sept	June	Changes	No	No	No	Yes	Yes	Yes	Yes	Yes	Very High	int
26	1	September	Sept-October	Every year	Yes	Yes	Yes	Yes	Yes	Yes	Yes	Yes	Very High
27	1	June-July	June-July	Every year	Yes	N/A	Yes	N/A	Yes	N/A	Yes	N/A	Very High
